# Supplementary material for: The metabolic slowdown caused by the deletion of pspA accelerates protein aggregation during stationary phase facilitating antibiotic persistence
Source: Antimicrob Agents Chemother. 2024 Jan 3;68(2):e00937-23. doi: 10.1128/aac.00937-23 (PMC10848772; doi:10.1128/aac.00937-23)
Supplement: Table S2 — Differential expressed genes. [file aac.00937-23-s0006.xlsx]

## Sheet: Differential expressed genes
Table S2 Differential expressed genes between ∆pspA and wild type
gene_id	pspA	WT	log2FoldChange	pvalue	padj	gene_name
b1304	2.22255	4674.64	-11.0996	1.8266e-117	8.02976e-114	pspA
b4050	17769.3	392.575	5.50753	2.80729e-101	6.17042e-98	pspG
b2979	145.211	1495.26	-3.36115	8.19359e-101	1.20063e-97	glcD
b1423	4058.81	25410.1	-2.6462	4.13179e-89	4.54084e-86	ydcJ
b1660	817.546	31.7913	4.69595	6.8274e-81	6.00265e-78	ydhC
b3073	3697.43	22861.9	-2.62829	1.57617e-80	1.15481e-77	patA
b1188	4316	26899.4	-2.63993	3.47151e-80	2.18011e-77	ycgB
b3510	3598.58	398.55	3.1819	2.26323e-77	1.24364e-74	hdeA
b3687	996.667	45.4944	4.4308	1.56167e-73	7.62788e-71	ibpA
b1306	5892.3	914.631	2.68708	8.27997e-73	3.63987e-70	pspC
b3686	808.811	61.476	3.72045	1.47596e-72	5.89849e-70	ibpB
b1307	2382.79	239.209	3.31488	4.846e-72	1.77525e-69	pspD
b1020	1131.77	6747.3	-2.57549	2.92741e-71	9.89914e-69	phoH
b4554	14293.8	90891.4	-2.66872	2.69123e-68	8.45046e-66	yibT
b2659	10150.8	51502.9	-2.34305	2.80754e-65	8.22796e-63	glaH
b4051	477.142	2912.43	-2.60888	5.84682e-65	1.60641e-62	qorA
b0966	5303.68	30702.1	-2.5332	4.18445e-64	1.08205e-61	hspQ
b3601	114.395	1263.85	-3.4647	2.16246e-63	5.21456e-61	mtlR
b1440	2271.18	9457.34	-2.05792	2.25379e-63	5.21456e-61	ydcS
b1784	822.476	6644.75	-3.01409	9.15298e-63	2.01182e-60	yeaH
b3893	394.246	2152.49	-2.4484	6.3124e-62	1.3214e-59	fdoH
b3588	4543.02	36164.6	-2.99274	1.23479e-61	2.46734e-59	aldB
b2535	4825.87	22439.2	-2.21715	1.42783e-61	2.72902e-59	csiE
b1596	199.905	1533.82	-2.93959	9.04186e-60	1.65617e-57	ynfM
b1492	2462.54	515.32	2.25781	1.53447e-59	2.69821e-57	gadC
b1308	3863.06	428.87	3.17575	6.72104e-59	1.13637e-56	pspE
b1341	220.903	1297.85	-2.55623	1.31762e-56	2.14528e-54	dgcM
b4069	4273.66	25766.6	-2.59194	1.47377e-56	2.31382e-54	acs
b3509	1318.48	201.283	2.70501	1.30097e-55	1.9721e-53	hdeB
b3012	1467.04	10241.9	-2.80335	4.79387e-55	7.02462e-53	dkgA
b4468	25.0446	431.811	-4.10674	5.00646e-55	7.09948e-53	glcE
b0598	704.982	4044.17	-2.51986	1.01765e-53	1.398e-51	cstA
b4067	657.135	2831.5	-2.10631	4.24579e-51	5.6559e-49	actP
b1003	1797.89	7196.71	-2.001	1.12082e-49	1.44105e-47	yccJ
b1276	4808.06	22317	-2.21469	1.14733e-49	1.44105e-47	acnA
b0435	7120.09	55332.2	-2.95812	1.70624e-49	2.08351e-47	bolA
b0786	1139.13	5476.49	-2.2648	7.0374e-48	8.36119e-46	ybhL
b1436	475.736	39.8439	3.5548	1.91877e-47	2.21971e-45	yncJ
b3892	194.827	1090.27	-2.48362	1.33926e-46	1.50958e-44	fdoI
b1611	2934.76	11849.3	-2.0135	1.69113e-46	1.85856e-44	fumC
b0877	507.766	63.6442	3.0004	2.61085e-46	2.79934e-44	ybjX
b0623	4726.13	35208.3	-2.89721	6.20906e-46	6.49881e-44	cspE
b0220	483.14	43.1354	3.45159	1.03635e-45	1.05949e-43	ivy
b3361	767.165	3457.54	-2.1709	4.03373e-44	4.03006e-42	fic
b4068	204.465	1147.13	-2.49015	4.61885e-44	4.5121e-42	yjcH
b3511	590.014	93.506	2.64821	1.66374e-43	1.58996e-41	hdeD
b1843	596.051	74.8948	3.00092	2.93888e-42	2.74879e-40	yobB
b1783	5703.86	29123.3	-2.3522	3.51208e-42	3.21648e-40	yeaG
b0489	790.23	2997.49	-1.9229	1.83528e-41	1.6465e-39	qmcA
b1333	2197.77	7792.82	-1.82586	1.90869e-41	1.67812e-39	uspE
b4214	1126.58	4061.09	-1.84983	1.59358e-40	1.37361e-38	cysQ
b1745	1758.36	6284.05	-1.83697	3.96909e-40	3.35541e-38	astB
b2466	704.389	71.3398	3.30971	2.22929e-39	1.84905e-37	ypfG
b1064	2206.66	8023.11	-1.86244	6.93803e-39	5.64807e-37	grxB
b4484	14712	2542.19	2.53349	1.47062e-38	1.17543e-36	cpxP
b1682	679.343	2299.82	-1.75975	2.32841e-38	1.8278e-36	sufC
b0119	548.906	2322.45	-2.0797	6.70801e-38	5.17341e-36	yacL
b0456	1075.73	4990.69	-2.21382	1.29514e-37	9.81623e-36	ybaA
b3461	4781.42	1024.11	2.22318	1.35169e-37	1.00712e-35	rpoH
b1726	351.524	1656.85	-2.23691	1.46092e-37	1.07037e-35	yniB
b1617	147.784	699.425	-2.24411	1.50847e-37	1.08708e-35	uidA
b0836	21303.9	110703	-2.37748	2.27342e-37	1.61193e-35	bssR
b1744	538.522	2031.49	-1.91415	1.10021e-36	7.67701e-35	astE
b0419	2019.11	6853.89	-1.76296	1.6122e-36	1.10738e-34	yajO
b1305	3966.39	676.406	2.55008	5.9883e-36	4.04993e-34	pspB
b2937	596.869	1887.67	-1.66112	8.50167e-36	5.66262e-34	speB
b2521	670.933	3045.51	-2.18253	1.16986e-35	7.67568e-34	sseA
b0059	716.565	127.657	2.50521	1.34203e-35	8.6758e-34	rapA
b1002	1753.54	5089.37	-1.53711	1.41992e-35	9.04635e-34	agp
b3570	1348.46	317.579	2.08644	1.71218e-35	1.07525e-33	bax
b2340	3415.35	11697.9	-1.77598	3.02141e-35	1.87072e-33	sixA
b1746	3906.32	13362.7	-1.77417	4.89713e-35	2.98997e-33	astD
b1805	4813.39	15090.4	-1.64843	7.91361e-35	4.76551e-33	fadD
b3284	952.12	3608.22	-1.92251	8.29158e-35	4.92564e-33	smg
b0882	2321.19	14446.1	-2.63771	2.61384e-34	1.53206e-32	clpA
b0926	905.887	143.022	2.66708	8.03664e-34	4.64856e-32	mepK
b2795	312.844	1335.49	-2.0947	2.6264e-33	1.49944e-31	ppnN
b3671	2444.15	684.233	1.83795	6.60226e-33	3.72097e-31	ilvB
b4025	2586.26	8272.72	-1.67769	9.92746e-33	5.52419e-31	pgi
b0957	19948.8	6732.77	1.5673	1.22622e-32	6.73809e-31	ompA
b3599	318.681	1548.28	-2.28036	1.4068e-32	7.63491e-31	mtlA
b2763	100.191	518.578	-2.36956	1.5014e-32	8.04897e-31	cysI
b2465	4169.05	14285.4	-1.7769	2.96188e-32	1.56873e-30	tktB
b1487	483.751	1536.96	-1.66851	3.08861e-32	1.61637e-30	ddpA
b2417	5959.4	21099.7	-1.82402	4.13523e-32	2.13864e-30	crr
b1205	12012.9	93191.6	-2.95557	1.85454e-31	9.4797e-30	ychH
b2527	447.311	87.3304	2.36121	5.50869e-31	2.78347e-29	hscB
b4381	725.087	2597.12	-1.84163	1.03743e-30	5.18245e-29	deoC
b4390	496.559	1513.5	-1.60692	1.25318e-30	6.18986e-29	nadR
b2464	2687.47	7724.32	-1.52323	2.22816e-30	1.08833e-28	talA
b4119	150.198	663.435	-2.14601	4.5648e-30	2.20515e-28	melA
b2696	6796.29	32149.9	-2.24191	1.34874e-29	6.44465e-28	csrA
b3894	2594.68	8379.91	-1.6915	2.20749e-29	1.04345e-27	fdoG
b2661	2337.86	6916.97	-1.5651	3.56291e-29	1.66623e-27	gabD
b2543	155.275	638.295	-2.03868	5.11533e-29	2.36705e-27	yphA
b1449	560.961	2287.87	-2.02701	6.74487e-29	3.08859e-27	curA
b0606	667.529	157.116	2.09244	7.63611e-29	3.46065e-27	ahpF
b3336	749.893	2419.43	-1.68973	1.0554e-28	4.73421e-27	bfr
b2310	1798.6	5563.33	-1.62939	1.64648e-28	7.31105e-27	argT
b3863	389.244	1465.39	-1.91258	3.18302e-28	1.39925e-26	polA
b1110	1354.41	159.171	3.08606	3.76843e-28	1.6402e-26	ycfJ
b2416	6657.02	20021.5	-1.5887	6.51777e-28	2.80903e-26	ptsI
b0441	590.301	140.533	2.08103	1.05307e-27	4.49445e-26	ppiD
b2809	4482.88	1090.67	2.04051	1.33297e-27	5.63437e-26	ygdI
b2869	241.774	965.964	-2.00076	1.51504e-27	6.34297e-26	ygeV
b0431	678.458	2531.72	-1.89993	2.23479e-27	9.26807e-26	cyoB
b1635	1024.26	3061.52	-1.58013	2.33087e-27	9.57618e-26	gstA
b3942	880.485	2818.66	-1.67924	3.229e-27	1.31432e-25	katG
b0927	617.16	146.264	2.07512	6.47326e-27	2.61068e-25	gloC
b1678	5006.12	13007.8	-1.37763	8.01776e-27	3.20419e-25	ldtE
b3252	376.128	72.321	2.37346	1.19562e-26	4.73508e-25	csrD
b1441	385.756	1319.6	-1.77256	2.3405e-26	9.18645e-25	ydcT
b2764	145.978	611.682	-2.06392	2.93142e-26	1.1404e-24	cysJ
b0432	740.956	2016.61	-1.44447	4.44794e-26	1.71519e-24	cyoA
b2779	7742.19	24133.8	-1.64032	4.57812e-26	1.75004e-24	eno
b2150	563.88	107.182	2.37474	5.82113e-26	2.20601e-24	mglB
b2587	4081.85	10913.8	-1.41878	9.08067e-26	3.41185e-24	kgtP
b2710	323.152	43.6971	2.8516	1.0111e-25	3.76677e-24	norV
b2283	937.028	2590.49	-1.46725	1.55886e-25	5.7586e-24	nuoG
b4179	873.129	2774.34	-1.66846	2.03943e-25	7.47112e-24	rnr
b0751	387.312	1198.31	-1.62836	3.04873e-25	1.10762e-23	pnuC
b2425	124.058	464.597	-1.90037	3.75002e-25	1.35124e-23	cysP
b0411	290.312	54.9822	2.40284	4.75922e-25	1.70094e-23	tsx
b0313	376.662	77.6014	2.2871	6.03832e-25	2.14068e-23	betI
b0430	108.996	433.412	-1.99238	9.50136e-25	3.34144e-23	cyoC
b2660	2457.71	7357.05	-1.58158	1.2099e-24	4.2212e-23	lhgD
b2911	2077.52	7850.11	-1.91784	2.13084e-24	7.37571e-23	ssrS
b2899	1397.98	4496.83	-1.68507	2.16423e-24	7.43276e-23	yqfA
b0145	1473.33	6261.57	-2.08762	2.2373e-24	7.62415e-23	dksA
b0146	426.341	1346.98	-1.65763	3.54598e-24	1.19909e-22	sfsA
b3915	1380.06	323.199	2.09404	4.38076e-24	1.47006e-22	fieF
b1681	1132.33	3274.42	-1.53205	4.6989e-24	1.56488e-22	sufD
b3866	559.549	1846.07	-1.72145	5.14623e-24	1.70097e-22	yihI
b3101	190.761	14.8179	3.67459	1.91999e-23	6.29872e-22	yqjF
b3102	1761.76	4704.78	-1.41708	3.45344e-23	1.12454e-21	yqjG
b2183	615.47	131.692	2.24159	3.70567e-23	1.1978e-21	rsuA
b0953	8142.67	35511	-2.12463	3.88581e-23	1.24686e-21	rmf
b0890	868.623	2194.07	-1.33633	5.87598e-23	1.8718e-21	ftsK
b0607	1285.63	3469.4	-1.43183	7.66255e-23	2.42335e-21	uspG
b0096	6031.68	18179.9	-1.59175	9.24399e-23	2.90261e-21	lpxC
b2296	3461.4	8405.5	-1.28007	9.32643e-23	2.90773e-21	ackA
b0592	313.409	64.1243	2.30243	1.00929e-22	3.12453e-21	fepB
b0115	869.078	3182.75	-1.87301	1.55132e-22	4.76894e-21	aceF
b1953	3427.72	12725.1	-1.89221	1.6119e-22	4.92079e-21	yodD
b3439	299.458	814.738	-1.44332	1.86297e-22	5.64803e-21	yhhW
b4138	211.736	647.299	-1.612	2.12697e-22	6.40422e-21	dcuA
b0965	819.468	3174.26	-1.95235	2.20133e-22	6.58301e-21	yccU
b1683	1502.93	4363.97	-1.53789	2.32549e-22	6.90735e-21	sufB
b3498	1779.03	4343.12	-1.28761	4.93678e-22	1.45652e-20	prlC
b2157	289.956	874.681	-1.59138	6.68016e-22	1.95773e-20	yeiE
b1537	435.445	90.9302	2.27285	1.31531e-21	3.82921e-20	ydeJ
b1258	190.791	21.2546	3.1347	1.41166e-21	4.08266e-20	yciF
b2172	334.218	973.069	-1.54058	1.56827e-21	4.50596e-20	yeiQ
b0224	476.169	94.4666	2.3377	4.32433e-21	1.2344e-19	ldtF
b4758	167.103	17.6122	3.22752	5.16488e-21	1.46483e-19	pspH
b2135	4131.46	15270.6	-1.88578	8.82291e-21	2.48625e-19	yohC
b1257	165.574	15.596	3.35346	1.12735e-20	3.15658e-19	yciE
b0904	777.573	2507.94	-1.69027	1.42619e-20	3.96805e-19	focA
b0903	14168.7	43264.4	-1.61054	1.49809e-20	4.14189e-19	pflB
b1764	445.445	1223.03	-1.45615	2.18549e-20	6.00463e-19	selD
b1712	3126.83	9367.86	-1.58283	2.44975e-20	6.68888e-19	ihfA
b4234	793.851	2040.53	-1.36162	2.60376e-20	7.06552e-19	yjgA
b2289	264.947	47.6659	2.46956	2.63972e-20	7.11913e-19	lrhA
b1831	630.73	204.448	1.62557	3.63039e-20	9.68023e-19	proQ
b2515	1047.93	2449.98	-1.22507	3.63339e-20	9.68023e-19	ispG
b4255	655.02	1644.66	-1.32778	4.22465e-20	1.11877e-18	rraB
b1004	1607.32	4178.42	-1.37753	5.04419e-20	1.3278e-18	wrbA
b4099	2.0427	94.7009	-5.61234	5.86834e-20	1.53555e-18	phnI
b0379	537.208	120.166	2.17891	6.35796e-20	1.65382e-18	yaiY
b2924	594.049	1516.73	-1.35288	7.19772e-20	1.86124e-18	mscS
b1428	475.34	1227.79	-1.36867	7.37876e-20	1.8969e-18	ydcK
b2009	379.072	1014.82	-1.41795	9.93203e-20	2.52404e-18	sbmC
b3041	2555.6	6874.88	-1.42785	9.9331e-20	2.52404e-18	ribB
b1676	3070.31	8115.54	-1.40258	1.13127e-19	2.85808e-18	pykF
b2067	310.884	776.57	-1.31995	1.21018e-19	3.03998e-18	dgcE
b1646	3787.71	10141.1	-1.42048	1.37711e-19	3.43966e-18	sodC
b0421	323.941	66.0365	2.29404	1.70951e-19	4.24577e-18	ispA
b1612	1892.21	4261.88	-1.17128	2.044e-19	5.04799e-18	fumA
b0884	272.558	29.7132	3.18842	2.36746e-19	5.81418e-18	infA
b3512	1575.22	509.394	1.62553	2.60957e-19	6.37315e-18	gadE
b1259	483.815	123.947	1.9798	2.9652e-19	7.20167e-18	yciG
b2282	176.385	623.217	-1.82314	3.92014e-19	9.46864e-18	nuoH
b1829	11805.8	4701.21	1.32896	4.63762e-19	1.11404e-17	htpX
b2609	673.541	192.177	1.81605	5.84924e-19	1.39746e-17	rpsP
b1645	57.4311	234.036	-2.02285	6.39889e-19	1.52051e-17	ydhK
b3522	1055.95	2548.36	-1.27071	7.11339e-19	1.68121e-17	yhjD
b1452	624.756	215.397	1.53761	7.15396e-19	1.68175e-17	yncE
b2584	1536.88	3797.49	-1.30478	8.32538e-19	1.94672e-17	patZ
b2711	164.019	23.7607	2.78031	1.10838e-18	2.57558e-17	norW
b0388	544.695	176.262	1.62125	1.11319e-18	2.57558e-17	aroL
b1237	1599.97	637.421	1.32832	1.24223e-18	2.85909e-17	hns
b4392	659.879	226.481	1.54767	1.80909e-18	4.14207e-17	slt
b2155	248.04	50.87	2.27808	2.28946e-18	5.21475e-17	cirA
b0191	137.572	14.8749	3.23804	2.37487e-18	5.3814e-17	arfB
b4493	4232.18	1223.64	1.78946	3.22758e-18	7.27611e-17	gapC
b2556	286.813	73.5466	1.97494	3.99973e-18	8.97083e-17	glrK
b4414	196.385	27.7932	2.84464	5.10844e-18	1.13993e-16	tff
b3603	1058.69	2377.37	-1.1663	5.53092e-18	1.22798e-16	lldP
b1287	51.3143	217.512	-2.09177	6.55783e-18	1.44865e-16	yciW
b1442	141.442	423.072	-1.57764	7.21113e-18	1.58501e-16	ydcU
b2185	311.202	55.7287	2.50333	7.36751e-18	1.61132e-16	rplY
b3619	810.252	1906.27	-1.23458	9.95757e-18	2.167e-16	rfaD
b2922	1005.58	2536.24	-1.33392	1.19611e-17	2.59019e-16	yggE
b1563	1490.72	4034.27	-1.43695	1.4941e-17	3.21965e-16	relE
b0679	174.378	597.486	-1.77741	1.72087e-17	3.67337e-16	nagE
b0329	2537.48	6163.05	-1.27977	1.72137e-17	3.67337e-16	yahO
b2555	134.255	15.7849	3.11064	1.79073e-17	3.79257e-16	qseG
b1538	297.191	761.573	-1.3581	1.79448e-17	3.79257e-16	dcp
b1725	1223.34	2697.98	-1.1412	1.99807e-17	4.20263e-16	yniA
b4189	1663.71	4631.35	-1.47647	2.14377e-17	4.48763e-16	bsmA
b2526	1118.74	424.364	1.40428	2.41017e-17	5.02138e-16	hscA
b0169	2300.16	854.404	1.42765	2.57383e-17	5.33705e-16	rpsB
b2960	454.604	128.06	1.83311	2.67103e-17	5.51261e-16	trmB
b1535	573.818	108.946	2.384	2.78935e-17	5.72989e-16	dgcZ
b3995	797.983	2151.58	-1.43005	2.80334e-17	5.73184e-16	rsd
b1856	528.825	185.349	1.5144	3.12549e-17	6.34792e-16	mepM
b0428	137.711	646.543	-2.22866	3.13353e-17	6.34792e-16	cyoE
b1036	246.211	47.0512	2.42044	3.93289e-17	7.93072e-16	ycdZ
b4061	190.498	590.373	-1.62913	4.26433e-17	8.55981e-16	pdeC
b1846	3527.15	1264.62	1.48201	7.12029e-17	1.42276e-15	yebE
b1747	4573.5	10679.1	-1.22319	1.11126e-16	2.21045e-15	astA
b3091	76.2605	250.721	-1.72001	1.19953e-16	2.37529e-15	uxaA
b0161	2823.52	1336.18	1.07829	1.56624e-16	3.08752e-15	degP
b0488	249.252	753.706	-1.59361	2.11485e-16	4.1504e-15	ybbJ
b0271	74.472	387.297	-2.38558	2.13176e-16	4.16498e-15	yagH
b3290	269.352	662.349	-1.29672	2.49753e-16	4.85803e-15	trkA
b3474	72.1374	281.084	-1.96272	2.5682e-16	4.97348e-15	yhhT
b4043	497.257	1187.63	-1.25494	2.77955e-16	5.35917e-15	lexA
b0584	330.916	88.0859	1.89039	3.08981e-16	5.93135e-15	fepA
b1176	436.362	141.686	1.62535	3.28405e-16	6.27682e-15	minC
b4269	1176.22	3332	-1.50126	3.34455e-16	6.36477e-15	ahr
b1854	1392.8	3110.93	-1.15946	3.62251e-16	6.86404e-15	pykA
b0408	512.869	169.796	1.59583	4.4483e-16	8.39259e-15	secD
b3806	3035.13	6614.53	-1.12397	5.26951e-16	9.89947e-15	cyaA
b1063	607.107	173.971	1.79894	8.19174e-16	1.53238e-14	yceB
b1664	580.748	1409.32	-1.27851	8.23139e-16	1.53327e-14	ydhQ
b1479	591.141	1396.47	-1.24115	8.52972e-16	1.58214e-14	maeA
b4235	436.623	1197.97	-1.45458	9.70311e-16	1.79222e-14	tldE
b3604	265.415	721.393	-1.43878	1.61671e-15	2.97367e-14	lldR
b3349	1035.92	2429.25	-1.22863	1.70436e-15	3.12182e-14	slyD
b2662	2045.95	4735.2	-1.21002	1.90593e-15	3.47655e-14	gabT
b1704	137.63	19.7156	2.76901	2.07146e-15	3.76286e-14	aroH
b1376	783.796	1805.92	-1.20307	3.02558e-15	5.47343e-14	uspF
b2762	37.8873	170.536	-2.17614	3.59093e-15	6.46956e-14	cysH
b4396	1430.03	3283.75	-1.19894	3.67697e-15	6.59753e-14	rob
b1443	99.9839	305.115	-1.6112	3.97496e-15	7.10322e-14	ydcV
b0755	4779.9	9851.16	-1.04327	4.02063e-15	7.15574e-14	gpmA
b1800	38.0233	161.578	-2.0958	4.11453e-15	7.26498e-14	dmlA
b1332	341.946	1030.58	-1.59103	4.11506e-15	7.26498e-14	ynaJ
b1384	439.623	1033.32	-1.23143	4.4879e-15	7.89151e-14	feaR
b3933	288.931	88.183	1.70753	5.62562e-15	9.85268e-14	ftsN
b2079	293.247	724.041	-1.30361	5.96878e-15	1.04122e-13	baeR
b4408	1769.88	539.255	1.72041	6.11542e-15	1.06258e-13	csrB
b4263	745.077	1626.42	-1.12492	7.23614e-15	1.25237e-13	yjgR
b0438	4316.56	9384.46	-1.1205	8.09693e-15	1.39585e-13	clpX
b0186	436.042	1148.28	-1.39804	8.75449e-15	1.50331e-13	ldcC
b1045	104.61	305.007	-1.53898	1.11465e-14	1.90662e-13	ymdB
b3210	359.712	835.684	-1.21508	1.1992e-14	2.04328e-13	arcB
b4382	1441.87	3062.43	-1.08687	1.30531e-14	2.2155e-13	deoA
b3816	284.118	92.1462	1.6309	1.32768e-14	2.24479e-13	corA
b0802	262.618	63.323	2.03456	1.37678e-14	2.3189e-13	ybiJ
b0424	81.1163	291.199	-1.84196	1.43176e-14	2.40229e-13	yajL
b1748	9170.88	19086.1	-1.05726	1.45561e-14	2.43303e-13	astC
b1680	890.086	2010.79	-1.17496	1.55277e-14	2.5856e-13	sufS
b3260	348.663	97.8527	1.82701	1.60473e-14	2.66203e-13	dusB
b0463	434.01	164.497	1.39671	1.64349e-14	2.71609e-13	acrA
b0443	328.295	93.1406	1.83968	1.74299e-14	2.86973e-13	fadM
b1740	453.194	951.602	-1.06962	2.23851e-14	3.67182e-13	nadE
b1619	1491.45	727.786	1.03486	2.47261e-14	4.04075e-13	hdhA
b3066	1319.61	520.121	1.3454	2.79779e-14	4.55521e-13	dnaG
b4139	3779.38	8221.68	-1.12146	3.26426e-14	5.29509e-13	aspA
b1128	927.16	2174.57	-1.22916	3.43252e-14	5.54756e-13	roxA
b4321	413.674	146.325	1.5079	3.50019e-14	5.63621e-13	gntP
b2182	279.405	85.9084	1.71602	3.75364e-14	6.02227e-13	bcr
b3161	2296.08	5024.98	-1.1295	3.78819e-14	6.0556e-13	mtr
b1823	740.832	1833.29	-1.30695	3.86341e-14	6.15345e-13	cspC
b0750	282.7	78.2857	1.84042	4.7971e-14	7.61302e-13	nadA
b2284	251.439	686.36	-1.44951	5.02677e-14	7.94881e-13	nuoF
b2752	67.2634	226.573	-1.75534	6.4851e-14	1.02181e-12	cysD
b0581	775.83	1758.99	-1.18018	7.29353e-14	1.14508e-12	ybdK
b3020	199.564	45.7215	2.10682	7.65617e-14	1.19774e-12	ygiS
b1954	16.3747	111.141	-2.77216	7.9382e-14	1.23746e-12	dsrA
b1012	104.075	9.79055	3.34218	8.05575e-14	1.25135e-12	rutA
b3203	296.953	671.101	-1.17796	8.09534e-14	1.25307e-12	hpf
b2796	370.109	138.946	1.41827	8.76938e-14	1.35264e-12	sdaC
b0384	527.162	2170.52	-2.04056	9.25759e-14	1.42016e-12	psiF
b1000	579.793	1277.37	-1.13979	9.27175e-14	1.42016e-12	cbpA
b3346	159.966	32.9173	2.27126	1.23593e-13	1.88651e-12	yheO
b3996	413.26	908.919	-1.13623	1.40741e-13	2.14082e-12	nudC
b0215	434.388	972.864	-1.1626	1.55745e-13	2.36088e-12	dnaQ
b1127	871.045	1833.62	-1.07453	1.93685e-13	2.91588e-12	pepT
b0754	311.237	762.461	-1.29064	2.06211e-13	3.09387e-12	aroG
b0845	195.643	474.376	-1.27669	2.10832e-13	3.15244e-12	ybjJ
b2817	191.725	50.86	1.91636	2.16775e-13	3.23031e-12	amiC
b0346	801.025	277.371	1.5386	2.29233e-13	3.40442e-12	mhpR
b3513	110.08	15.5089	2.83051	2.32681e-13	3.44399e-12	mdtE
b2137	646.071	1549.89	-1.26012	2.96537e-13	4.37442e-12	yohF
b4142	636.404	258.854	1.29414	3.17312e-13	4.66523e-12	groS
b0114	2051.7	4943.58	-1.26898	3.51273e-13	5.14732e-12	aceE
b0506	1709.3	5295.83	-1.63083	3.54049e-13	5.17076e-12	allR
b4209	148.734	30.1278	2.28232	3.69158e-13	5.37357e-12	ytfE
b2938	1529.39	3282.26	-1.10128	3.89886e-13	5.65657e-12	speA
b3055	204.474	47.8548	2.1058	4.17949e-13	6.04376e-12	ygiM
b1967	2601.9	5525.48	-1.08694	4.24342e-13	6.11609e-12	hchA
b3508	83.7755	5.80023	3.81962	6.08443e-13	8.74089e-12	yhiD
b0242	451.256	138.335	1.72008	6.97289e-13	9.98463e-12	proB
b3701	286.583	91.6235	1.6339	8.07843e-13	1.15301e-11	dnaN
b4057	176.909	469.962	-1.40629	8.3072e-13	1.18183e-11	yjbR
b1197	616.839	1347.6	-1.1282	1.0452e-12	1.48217e-11	treA
b0422	223.328	65.0317	1.79143	1.05912e-12	1.49707e-11	xseB
b1490	242.401	620.295	-1.35692	1.07196e-12	1.51036e-11	dosC
b0726	2001.34	4976.69	-1.31465	1.07556e-12	1.5106e-11	sucA
b1439	171.905	44.4158	1.9704	1.09485e-12	1.53279e-11	ydcR
b1847	839.074	379.892	1.14653	1.21204e-12	1.69147e-11	yebF
b3038	591.233	1280.97	-1.11652	1.23823e-12	1.72255e-11	ygiC
b4171	3485.6	1535.98	1.18335	1.24248e-12	1.72301e-11	miaA
b1616	19.5718	107.996	-2.4649	1.27405e-12	1.76123e-11	uidB
b2942	121.841	24.1112	2.32643	1.33714e-12	1.84265e-11	metK
b4512	113.645	313.222	-1.46828	1.53716e-12	2.11168e-11	ybdD
b2107	102.377	15.2254	2.76722	1.65788e-12	2.27042e-11	rcnB
b1136	1193.55	3482.23	-1.5452	1.75289e-12	2.39308e-11	icd
b2908	854.834	1870.2	-1.12931	1.79932e-12	2.44885e-11	pepP
b3702	721.505	193.64	1.89867	1.99708e-12	2.70962e-11	dnaA
b3168	1150.54	3486.57	-1.59986	2.0401e-12	2.75947e-11	infB
b0999	145.48	462.641	-1.66694	2.13701e-12	2.88168e-11	cbpM
b3100	984.705	363.283	1.4454	2.16228e-12	2.90684e-11	yqjK
b3605	589.141	1200.67	-1.02696	2.28833e-12	3.06692e-11	lldD
b3708	247.473	80.8314	1.61859	2.69742e-12	3.60421e-11	tnaA
b0143	208.191	62.533	1.73586	3.55466e-12	4.73524e-11	pcnB
b4172	1167.7	537.884	1.12177	4.5368e-12	6.02531e-11	hfq
b2469	126.389	25.3046	2.29977	4.67884e-12	6.19524e-11	narQ
b2607	1709.54	724.303	1.23801	4.88704e-12	6.45149e-11	trmD
b2167	201.953	569.752	-1.49665	5.00644e-12	6.58931e-11	fruA
b1836	798.846	312.285	1.36118	5.02933e-12	6.59968e-11	yebV
b4598	90.7878	9.01765	3.33183	5.43701e-12	7.11342e-11	yncL
b1094	2806.34	6313.18	-1.16957	5.69901e-12	7.43408e-11	acpP
b1145	178.168	51.0093	1.80024	5.77792e-12	7.49344e-11	ymfK
b3895	200.431	484.945	-1.27132	5.77861e-12	7.49344e-11	fdhD
b3956	508.838	1100.96	-1.11422	6.37919e-12	8.24791e-11	ppc
b3672	174.197	34.1607	2.36431	6.74052e-12	8.66413e-11	ivbL
b3487	398.781	164.857	1.28049	7.18084e-12	9.20319e-11	yhiI
b0269	165.83	534.623	-1.69231	7.5481e-12	9.61781e-11	yagF
b4383	5559.72	11443.4	-1.04157	9.20822e-12	1.16992e-10	deoB
b1902	142.304	35.068	2.03443	1.01239e-11	1.28256e-10	ftnB
b2297	1514.06	3104.9	-1.03671	1.0165e-11	1.28407e-10	pta
b0267	8.03541	83.8782	-3.40267	1.02957e-11	1.29684e-10	yagA
b4102	2.55769	66.0074	-4.64078	1.05253e-11	1.31916e-10	phnF
b1444	286.596	827.641	-1.5299	1.05329e-11	1.31916e-10	patD
b4704	111.97	20.4069	2.4515	1.06663e-11	1.33208e-10	arrS
b4097	3.17621	61.8781	-4.29219	1.3284e-11	1.65429e-10	phnK
b4372	100.614	14.8675	2.81275	1.41657e-11	1.75911e-10	holD
b4242	279.174	88.2049	1.64944	1.55057e-11	1.92008e-10	mgtA
b3256	331.55	132.358	1.31921	1.66362e-11	2.05429e-10	accC
b2231	621.174	1521.67	-1.29309	1.69485e-11	2.08699e-10	gyrA
b2318	200.961	58.04	1.80181	2.07107e-11	2.54314e-10	truA
b1380	74.6539	262.128	-1.81722	2.20716e-11	2.7027e-10	ldhA
b1488	392.809	926.002	-1.23489	2.33813e-11	2.85512e-10	ddpX
b3251	661.11	307.74	1.10146	2.56e-11	3.11738e-10	mreB
b1844	205.291	64.5068	1.65728	2.60907e-11	3.16836e-10	exoX
b0708	209.893	463.616	-1.14709	2.64908e-11	3.20808e-10	phr
b4606	103.11	12.3837	2.98524	2.71296e-11	3.27642e-10	ypfM
b1493	101.115	10.6983	3.21483	2.95155e-11	3.54561e-10	gadB
b0467	148.114	33.8669	2.14828	2.95199e-11	3.54561e-10	priC
b4135	1146.57	2373.99	-1.04926	2.9626e-11	3.54867e-10	yjdC
b0756	416.582	182.679	1.19504	3.3148e-11	3.95975e-10	galM
b2280	66.8405	229.791	-1.78459	3.41669e-11	4.07039e-10	nuoJ
b2134	148.981	37.1588	2.01958	3.59688e-11	4.27348e-10	pbpG
b1961	212.77	507.46	-1.25095	3.61981e-11	4.28913e-10	dcm
b1806	636.024	1343.51	-1.07737	3.64085e-11	4.30246e-10	yeaY
b3030	222.871	66.5923	1.73341	3.8946e-11	4.58999e-10	parE
b4736	679.747	1459.44	-1.10419	3.97465e-11	4.67181e-10	yliM
b2554	110.216	24.1708	2.19708	4.67222e-11	5.47709e-10	glrR
b3169	714.534	1927.83	-1.43272	4.96212e-11	5.80146e-10	nusA
b0270	39.0427	165.261	-2.08499	5.05693e-11	5.88102e-10	yagG
b0104	231.931	83.6506	1.46289	5.4555e-11	6.32781e-10	guaC
b3835	172.096	415.115	-1.26797	5.48316e-11	6.34315e-10	ubiB
b1415	1966.98	4402.19	-1.1623	5.91144e-11	6.82065e-10	aldA
b3362	242.321	713.532	-1.55319	6.33634e-11	7.29177e-10	yhfG
b2822	314.91	648.465	-1.04226	6.69811e-11	7.68797e-10	recC
b3983	937.443	383.586	1.2905	7.58246e-11	8.65779e-10	rplK
b2473	222.839	546.876	-1.29342	7.88623e-11	8.98132e-10	ypfH
b1815	207.924	472.979	-1.18443	8.77115e-11	9.93762e-10	pdeD
b3515	329.064	116.257	1.48672	9.059e-11	1.02111e-09	gadW
b0149	383.709	160.942	1.26093	9.44491e-11	1.06108e-09	mrcB
b0020	236.824	83.6461	1.49928	9.46189e-11	1.06108e-09	nhaR
b3994	169.774	38.5312	2.10896	1.0347e-10	1.15277e-09	thiC
b0425	247.989	563.318	-1.18199	1.03581e-10	1.15277e-09	panE
b0240	760.354	1702.26	-1.16275	1.09458e-10	1.21509e-09	crl
b3024	6395.65	13235.6	-1.04903	1.21472e-10	1.34507e-09	ygiW
b0474	181.528	40.8812	2.15409	1.2506e-10	1.38132e-09	adk
b0819	1235.29	525.487	1.23431	1.31388e-10	1.44758e-09	ldtB
b1060	1359.44	3370.39	-1.30896	1.52101e-10	1.66327e-09	bssS
b2317	170.329	42.0246	1.99722	1.60637e-10	1.75226e-09	dedA
b0429	67.2683	225.987	-1.74919	1.62562e-10	1.76886e-09	cyoD
b2608	1158.75	476.999	1.27741	1.78443e-10	1.93211e-09	rimM
b1235	609.495	1309.73	-1.10435	1.81295e-10	1.95817e-09	rssB
b3741	236.584	76.1376	1.61598	1.84617e-10	1.98916e-09	mnmG
b4583	1.93593	57.5818	-4.90881	1.88874e-10	2.0251e-09	phnE
b1663	586.248	276.383	1.09177	2.049e-10	2.19158e-09	mdtK
b3738	351.054	149.562	1.23536	2.05509e-10	2.19276e-09	atpB
b3261	168.282	43.019	1.98911	2.15728e-10	2.29623e-09	fis
b0973	15.3804	80.0885	-2.37797	2.16776e-10	2.30181e-09	hyaB
b1956	242.084	546.731	-1.17203	2.20186e-10	2.33238e-09	dgcQ
b1714	243.047	83.7298	1.5514	2.41508e-10	2.54596e-09	pheS
b0048	183.393	434.186	-1.24142	2.72635e-10	2.86039e-09	folA
b3985	2335.91	1102.57	1.0824	3.0467e-10	3.18131e-09	rplJ
b2943	119.024	26.5599	2.1405	3.66315e-10	3.79793e-09	galP
b1406	74.5394	213.025	-1.50866	3.73835e-10	3.86677e-09	pdxI
b0465	281.309	92.843	1.6078	3.8078e-10	3.92937e-09	mscK
b4231	63.2855	175.566	-1.47151	4.05076e-10	4.17029e-09	yjfF
b4095	8.44971	83.4852	-3.30065	4.07077e-10	4.18109e-09	phnM
b1303	98.7503	17.095	2.58756	4.20481e-10	4.3087e-09	pspF
b0790	459.585	211.444	1.12637	4.66723e-10	4.76035e-09	ybhP
b1293	132.047	339.843	-1.36293	4.73716e-10	4.82049e-09	sapB
b3997	389.939	817.807	-1.06678	5.09147e-10	5.16037e-09	hemE
b1529	189.787	439.601	-1.20723	5.28138e-10	5.33723e-09	marC
b2316	661.211	317.591	1.06142	5.87333e-10	5.89479e-09	accD
b3923	200.769	433.696	-1.11326	6.02934e-10	6.03759e-09	uspD
b4467	206.382	430.427	-1.06017	6.84165e-10	6.81628e-09	glcF
b0284	97.5639	253.129	-1.37729	6.85349e-10	6.81628e-09	paoC
b2278	101.198	251.959	-1.32055	6.99111e-10	6.93746e-09	nuoL
b0783	254.633	101.892	1.31429	7.07837e-10	7.00822e-09	moaC
b3744	542.18	193.453	1.48553	7.70426e-10	7.5937e-09	asnA
b2153	231.763	88.0191	1.4037	7.95436e-10	7.82268e-09	folE
b1198	73.2559	213.49	-1.55282	8.00255e-10	7.8525e-09	dhaM
b2568	318.033	808.463	-1.34229	8.188e-10	7.99876e-09	lepB
b3187	661.799	315.681	1.06836	8.22779e-10	8.01981e-09	ispB
b0781	825.979	393.656	1.07436	8.25859e-10	8.03203e-09	moaA
b2751	97.723	260.1	-1.41311	8.29566e-10	8.04897e-09	cysN
b3739	145.212	41.1269	1.84815	8.31263e-10	8.04897e-09	atpI
b3547	48.5445	143.65	-1.56671	8.70952e-10	8.41473e-09	yhjX
b3343	112.842	25.9111	2.13572	1.0047e-09	9.68563e-09	tusB
b1765	151.917	339.019	-1.15577	1.06909e-09	1.02838e-08	ydjA
b0196	100.695	19.0468	2.47066	1.0785e-09	1.03517e-08	rcsF
b3001	513.624	1043.42	-1.02016	1.15465e-09	1.10585e-08	gpr
b4217	1917.95	5664.06	-1.56209	1.17015e-09	1.11826e-08	ytfK
b3937	69.4893	6.99621	3.2422	1.19251e-09	1.13716e-08	yiiX
b4375	196.716	67.157	1.54026	1.29895e-09	1.23597e-08	prfC
b3543	180.818	61.3497	1.56094	1.48912e-09	1.40663e-08	dppB
b0610	296.334	113.697	1.39514	1.4911e-09	1.40663e-08	rnk
b3023	117.99	30.3193	1.96979	1.54442e-09	1.45381e-08	ygiV
b2435	208.944	68.3781	1.59075	1.64817e-09	1.54485e-08	amiA
b1095	1278.78	616.136	1.05304	1.66839e-09	1.5599e-08	fabF
b1923	380.437	157.412	1.28548	1.67132e-09	1.5599e-08	fliC
b3197	357.699	147.604	1.27352	1.70424e-09	1.58725e-08	kdsD
b4529	139.939	42.6856	1.71928	1.74834e-09	1.62489e-08	ydbJ
b2075	106.108	254.877	-1.26509	1.7669e-09	1.63867e-08	mdtB
b0727	998.07	2343.96	-1.23285	1.8063e-09	1.67169e-08	sucB
b2581	341.586	156.829	1.12754	1.8833e-09	1.73928e-08	yfiF
b4337	151.379	47.8445	1.67444	1.90727e-09	1.75672e-08	mdtM
b0674	247.44	82.6246	1.57388	2.06671e-09	1.89671e-08	asnB
b1870	90.8201	17.6074	2.37062	2.08897e-09	1.90917e-08	cmoA
b3167	155.811	369.098	-1.24565	2.15552e-09	1.9659e-08	rbfA
b1857	236.909	93.1728	1.35796	2.21988e-09	2.02041e-08	znuA
b1822	113.325	25.4539	2.12408	2.42759e-09	2.20489e-08	rlmA
b3867	262.637	559.562	-1.09023	2.55774e-09	2.31832e-08	hemN
b3388	448.752	190.872	1.23653	2.66219e-09	2.40802e-08	damX
b0724	339.648	704.967	-1.05586	2.71243e-09	2.44843e-08	sdhB
b3555	6892.06	14304.8	-1.05327	2.72007e-09	2.4503e-08	yiaG
b0190	127.126	38.2155	1.73913	3.25091e-09	2.91059e-08	yaeQ
b1195	632.058	1678.05	-1.40682	3.43308e-09	3.06744e-08	ymgE
b0446	113.424	302.094	-1.40759	3.56775e-09	3.18131e-08	cof
b3564	60.74	168.448	-1.46555	3.72937e-09	3.31198e-08	xylB
b0889	305.93	134.752	1.18699	4.64161e-09	4.11381e-08	lrp
b1266	226.315	73.4376	1.65017	5.55385e-09	4.90255e-08	yciV
b0866	525.839	1105.87	-1.07155	5.85928e-09	5.15148e-08	ybjQ
b3986	2190.02	1087.28	1.00903	6.03473e-09	5.29515e-08	rplL
b0029	277.758	122.366	1.17702	6.11018e-09	5.35067e-08	ispH
b0093	290.181	116.091	1.31612	6.90376e-09	6.00969e-08	ftsQ
b3609	743.969	1529.26	-1.03791	7.66008e-09	6.65489e-08	secB
b3021	835.239	1713.76	-1.03766	7.89877e-09	6.84872e-08	mqsA
b1463	54.7697	155.236	-1.50739	8.5466e-09	7.38235e-08	nhoA
b3088	203.413	76.7588	1.41772	9.85059e-09	8.45765e-08	alx
b1826	68.8032	11.4489	2.62691	1.07476e-08	9.1638e-08	mgrB
b0023	447.35	138.204	1.70467	1.07564e-08	9.1638e-08	rpsT
b0345	228.646	96.2232	1.2424	1.12393e-08	9.55668e-08	lacI
b3775	126.328	37.0765	1.79119	1.13105e-08	9.59863e-08	ppiC
b1181	109.941	252.191	-1.19543	1.31559e-08	1.11005e-07	ycgN
b3516	1047.4	485.558	1.10665	1.36723e-08	1.15141e-07	gadX
b3977	142.117	42.5837	1.771	1.37064e-08	1.15207e-07	tyrU
b2552	482.676	239.22	1.00815	1.39648e-08	1.17155e-07	hmp
b3693	54.1197	157.044	-1.54234	1.49942e-08	1.25551e-07	dgoK
b1280	269.428	110.338	1.30334	1.57864e-08	1.31933e-07	lapB
b3527	159.471	56.2456	1.50746	1.60983e-08	1.34285e-07	yhjJ
b0805	103.72	22.1894	2.2818	1.6944e-08	1.40805e-07	fiu
b2330	161.757	60.0892	1.43077	1.82957e-08	1.5175e-07	prmB
b4136	142.496	348.035	-1.28484	1.86124e-08	1.53797e-07	dsbD
b0514	9.0733	53.8507	-2.56125	1.93576e-08	1.59356e-07	glxK
b3650	351.522	157.248	1.1561	2.2363e-08	1.83753e-07	spoT
b1232	112.137	28.8995	1.99082	2.42734e-08	1.98707e-07	purU
b3873	8.04048	47.5784	-2.57743	2.57373e-08	2.103e-07	yihM
b4359	499.959	226.683	1.1419	2.6373e-08	2.15094e-07	opgB
b1705	49.8203	4.32598	3.61454	2.74175e-08	2.23199e-07	ydiE
b4056	281.03	583.576	-1.0531	2.86815e-08	2.33057e-07	yjbQ
b1207	284.975	120.591	1.24524	2.93427e-08	2.37907e-07	prs
b2239	157.856	342.371	-1.11864	2.95876e-08	2.38675e-07	glpQ
b0223	172.288	67.4952	1.34931	3.09916e-08	2.49066e-07	yafJ
b2463	462.672	938.308	-1.02224	3.17215e-08	2.54467e-07	maeB
b3065	625.953	278.677	1.1707	3.18775e-08	2.55253e-07	rpsU
b4100	1.57724	35.1493	-4.53515	3.24199e-08	2.59124e-07	phnH
b3092	143.4	307.061	-1.09674	3.46302e-08	2.76265e-07	uxaC
b2674	124.28	33.6728	1.88007	3.47015e-08	2.76265e-07	nrdI
b4358	3.64268	58.198	-4.01462	3.47531e-08	2.76265e-07	lgoD
b2247	43.3762	121.24	-1.48234	3.6052e-08	2.86074e-07	rhmD
b1291	187.209	375.562	-1.00336	3.66259e-08	2.90104e-07	sapD
b4477	15.2696	72.6938	-2.25226	3.71607e-08	2.9381e-07	dgoA
b4101	1.52487	36.5887	-4.62476	3.88337e-08	3.06487e-07	phnG
b2777	98.5276	222.076	-1.17324	3.93668e-08	3.09918e-07	queE
b3389	417.769	205.58	1.02935	3.94096e-08	3.09918e-07	aroB
b2423	46.5885	141.257	-1.60381	4.31173e-08	3.37867e-07	cysW
b2343	191.904	492.506	-1.35684	4.39922e-08	3.43751e-07	yfcZ
b2169	117	274.084	-1.22789	4.68055e-08	3.64818e-07	fruB
b2599	399.475	174.447	1.19783	4.79789e-08	3.73301e-07	pheA
b0130	141.241	48.3569	1.54404	4.99698e-08	3.87645e-07	yadE
b3243	159.92	56.0311	1.51006	5.14051e-08	3.97847e-07	aaeR
b3415	76.3692	197.518	-1.37408	5.63266e-08	4.32887e-07	gntT
b2281	76.3892	181.322	-1.24575	5.78141e-08	4.43544e-07	nuoI
b0261	188.14	394.324	-1.06334	6.00621e-08	4.59187e-07	mmuM
b1653	109.424	246.269	-1.17038	6.13668e-08	4.68348e-07	lhr
b4446	75.459	10.616	2.84232	6.4267e-08	4.88785e-07	sibC
b2663	126.541	304.751	-1.27182	6.44973e-08	4.89689e-07	gabP
b4140	306.486	143.719	1.09118	6.62272e-08	5.01956e-07	fxsA
b1838	418.675	185.232	1.16855	6.82635e-08	5.16499e-07	pphA
b4002	62.1423	11.1829	2.45218	6.90306e-08	5.21406e-07	zraP
b0888	223.928	98.9034	1.18888	7.0009e-08	5.27889e-07	trxB
b1254	217.903	438.941	-1.01225	7.34678e-08	5.53022e-07	yciB
b1208	237.065	96.6915	1.30008	7.44492e-08	5.5945e-07	ispE
b1469	77.9549	188.787	-1.28258	7.84705e-08	5.8766e-07	narU
b4718	49.3705	4.74613	3.4398	7.93169e-08	5.92988e-07	gadF
b3669	161.59	47.9831	1.75592	8.42742e-08	6.27807e-07	uhpA
b2504	314.151	91.4558	1.79738	8.72476e-08	6.4678e-07	yfgG
b2667	96.6593	25.6873	1.94909	8.79668e-08	6.51013e-07	ygaV
b2894	249.903	116.066	1.10368	9.02098e-08	6.65373e-07	xerD
b2808	301.845	108.743	1.47262	9.60607e-08	7.07342e-07	gcvA
b2797	223.996	97.0964	1.21636	9.80129e-08	7.19306e-07	sdaB
b1782	313.63	130.203	1.26588	1.03724e-07	7.59949e-07	mipA
b2912	359.643	172.958	1.05408	1.07285e-07	7.84732e-07	fau
b3911	222.312	95.4033	1.21194	1.13001e-07	8.25173e-07	cpxA
b0406	253.996	108.757	1.23128	1.21132e-07	8.80159e-07	tgt
b1481	284.851	9.37816	4.89963	1.22582e-07	8.89223e-07	bdm
b2709	150.604	54.7362	1.44113	1.30276e-07	9.4038e-07	norR
b2559	76.4097	17.8931	2.07016	1.35963e-07	9.79826e-07	tadA
b0633	359.647	174.332	1.05239	1.42208e-07	1.02315e-06	rlpA
b2205	2.04088	37.6083	-4.11169	1.54077e-07	1.10674e-06	napG
b3868	143.186	292.76	-1.02796	1.67436e-07	1.20073e-06	glnG
b2458	9.33008	53.0475	-2.52665	1.68423e-07	1.20584e-06	eutD
b2370	22.746	83.1286	-1.8782	1.69618e-07	1.21243e-06	evgS
b3548	297.012	146.012	1.02671	1.74083e-07	1.24031e-06	yhjY
b0285	58.7982	156.699	-1.42205	1.7579e-07	1.25044e-06	paoB
b0972	15.4265	71.5597	-2.22822	1.7814e-07	1.26511e-06	hyaA
b2586	9.89562	59.5101	-2.55835	1.87347e-07	1.32835e-06	yfiM
b1818	161.428	344.814	-1.09841	1.99976e-07	1.41107e-06	manY
b1652	58.1318	9.1592	2.63141	2.13099e-07	1.49646e-06	rnt
b4486	158.735	50.7055	1.65067	2.15512e-07	1.51099e-06	yjiV
b2332	163.13	68.184	1.26202	2.36596e-07	1.65091e-06	yfcO
b3312	450.933	217.181	1.06278	2.46038e-07	1.71408e-06	rpmC
b2027	1027.88	441.664	1.21874	2.50934e-07	1.74542e-06	wzzB
b2741	5892.49	13715.8	-1.21904	2.58327e-07	1.79401e-06	rpoS
b1677	1090.81	6631.44	-2.60387	2.68515e-07	1.86182e-06	lpp
b1781	109.492	232.636	-1.08799	2.68967e-07	1.86201e-06	yeaE
b4218	223.747	83.2389	1.42455	2.69733e-07	1.86438e-06	ytfL
b0698	8.50797	64.2073	-2.93351	2.84797e-07	1.96541e-06	kdpA
b1051	2093.21	993.007	1.0791	2.85248e-07	1.96544e-06	msyB
b0799	92.9996	201.173	-1.11499	2.95996e-07	2.0363e-06	dinG
b1958	116.606	292.265	-1.32673	3.1335e-07	2.15232e-06	yedI
b3034	203.787	90.1125	1.18453	3.23544e-07	2.21887e-06	nudF
b2895	204.222	437.935	-1.0961	3.32232e-07	2.26785e-06	fldB
b1123	225.426	102.173	1.13281	3.427e-07	2.33206e-06	potD
b0027	242.007	102.071	1.22861	3.59338e-07	2.43773e-06	lspA
b0103	198.102	83.9047	1.24536	3.83904e-07	2.59637e-06	coaE
b1639	83.0817	17.3514	2.21276	4.10752e-07	2.76519e-06	mliC
b1864	191.144	83.7651	1.19486	4.33505e-07	2.90501e-06	yebC
b4252	261.007	540.464	-1.04766	4.4876e-07	3.00266e-06	tabA
b4152	92.9515	222.316	-1.26508	4.94078e-07	3.29586e-06	frdC
b3031	104.997	32.3656	1.6839	5.03682e-07	3.35483e-06	yqiA
b1531	81.9146	18.5822	2.161	5.28043e-07	3.51177e-06	marA
b2628	121.729	41.8449	1.54022	5.31561e-07	3.52982e-06	abpA
b4028	1.42114	27.502	-4.22254	5.4084e-07	3.58062e-06	yjbG
b1252	365.797	154.672	1.25385	5.60511e-07	3.70527e-06	tonB
b0028	165.487	60.4052	1.47511	6.1597e-07	4.05967e-06	fkpB
b1468	164.388	342.517	-1.06131	6.28007e-07	4.12663e-06	narZ
b2168	89.9087	229.662	-1.35042	6.5407e-07	4.27986e-06	fruK
b2928	72.6187	18.3829	1.95683	6.54246e-07	4.27986e-06	yggC
b2673	156.597	55.7674	1.47612	7.86155e-07	5.1199e-06	nrdH
b0995	77.4131	21.9308	1.8366	8.48621e-07	5.50227e-06	torR
b3514	106.23	33.9788	1.61531	8.54144e-07	5.52992e-06	mdtF
b1832	181.586	73.1269	1.29509	8.98033e-07	5.80552e-06	msrC
b1583	79.5153	19.139	2.07773	9.21612e-07	5.93876e-06	ynfB
b2265	393.842	171.44	1.19719	9.22697e-07	5.93876e-06	menF
b3028	87.3205	191.686	-1.13331	9.74678e-07	6.25501e-06	mdaB
b3255	206.584	83.373	1.30789	9.76589e-07	6.25814e-06	accB
b4466	229.368	110.956	1.04505	1.01223e-06	6.43957e-06	yghJ
b1284	53.4151	9.9995	2.37513	1.04281e-06	6.61501e-06	yciT
b1486	51.5234	124.079	-1.26467	1.08282e-06	6.85892e-06	ddpB
b1986	42.0722	4.95992	3.08079	1.10954e-06	6.99893e-06	asnU
b3068	320.109	153.767	1.07167	1.23041e-06	7.73239e-06	mug
b2897	124.454	44.5555	1.50354	1.23139e-06	7.73239e-06	sdhE
b4567	2224.8	1025.08	1.12094	1.23727e-06	7.7479e-06	yjjZ
b3253	147.601	306.374	-1.04979	1.30802e-06	8.14456e-06	yhdH
b0350	52.4811	10.1188	2.43555	1.37218e-06	8.53194e-06	mhpD
b1321	251.978	118.339	1.09763	1.40551e-06	8.72685e-06	ycjX
b3673	274.972	114.593	1.24522	1.50482e-06	9.3303e-06	emrD
b2682	78.9136	23.5369	1.76523	1.61571e-06	1.00037e-05	ygaZ
b4155	71.8867	20.0586	1.82765	1.67178e-06	1.03218e-05	epmA
b1908	150.227	343.535	-1.19546	1.69324e-06	1.04397e-05	yecA
b0758	93.6191	195.574	-1.06336	1.75105e-06	1.07659e-05	galT
b1988	68.1482	17.2021	1.95156	1.93984e-06	1.18438e-05	nac
b4645	46.583	6.4119	3.00458	1.99793e-06	1.21709e-05	psaA
b1462	56.2314	156.69	-1.46602	2.09069e-06	1.27119e-05	yddH
b4716	57.3992	8.81871	2.64016	2.22417e-06	1.35048e-05	cpxQ
b0086	41.0115	106.407	-1.37302	2.24405e-06	1.36067e-05	murF
b3706	154.734	65.4741	1.23726	2.30203e-06	1.39199e-05	mnmE
b1191	39.5959	109.688	-1.47806	2.59694e-06	1.56815e-05	cvrA
b1302	18.9746	72.9195	-1.96029	2.62813e-06	1.58481e-05	puuE
b2455	3.92748	35.2912	-3.128	3.16001e-06	1.88742e-05	eutE
b0211	289.021	124.013	1.22544	3.61288e-06	2.14915e-05	mltD
b2813	133.254	51.9744	1.37074	3.84459e-06	2.28081e-05	mltA
b2760	1.06043	27.999	-4.74337	3.87087e-06	2.29331e-05	casA
b3181	444.098	208.144	1.0904	3.9381e-06	2.33e-05	greA
b1521	102.143	210.696	-1.05091	3.953e-06	2.33567e-05	uxaB
b1467	55.2909	131.985	-1.25813	4.08539e-06	2.40742e-05	narY
b0639	115.04	38.7353	1.55129	4.09985e-06	2.40948e-05	nadD
b3546	145.793	61.921	1.2222	4.83135e-06	2.81306e-05	eptB
b3424	103.709	38.6305	1.42803	4.94412e-06	2.87491e-05	glpG
b4487	73.9178	16.6355	2.15501	5.38749e-06	3.12859e-05	yjdP
b4380	12.72	52.5683	-2.02897	5.58484e-06	3.23185e-05	yjjI
b0956	201.838	100.517	1.01251	6.10596e-06	3.52255e-05	matP
b4542	42.1931	7.20257	2.5126	6.15384e-06	3.54552e-05	yohO
b1863	64.8665	17.4655	1.89479	6.16883e-06	3.5495e-05	ruvC
b0087	28.8252	82.7236	-1.51045	6.26053e-06	3.59498e-05	mraY
b1292	87.0731	204.745	-1.22772	6.26423e-06	3.59498e-05	sapC
b2806	152.545	65.8665	1.21746	6.32317e-06	3.62407e-05	rlmM
b1812	51.9694	9.85761	2.35111	6.36148e-06	3.64129e-05	pabB
b0590	193.689	82.0812	1.23944	6.67685e-06	3.80693e-05	fepD
b0640	186.159	80.9881	1.22187	7.4203e-06	4.20356e-05	holA
b3463	140.363	289.373	-1.04505	7.56463e-06	4.27981e-05	ftsE
b2384	6.48902	44.7311	-2.76603	8.04997e-06	4.54854e-05	ypdE
b2844	82.0663	21.125	1.90563	8.16106e-06	4.5936e-05	yqeF
b0469	73.4229	20.6755	1.85289	8.45949e-06	4.75549e-05	apt
b2621	272589	1.86772e+06	-2.77648	8.69753e-06	4.87683e-05	ssrA
b0501	0.646324	24.3492	-5.26853	8.8044e-06	4.93046e-05	ybbD
b2836	222.152	97.1516	1.20623	9.3599e-06	5.22822e-05	aas
b3250	109.136	44.1576	1.30838	9.67093e-06	5.38144e-05	mreC
b1804	150.45	66.6153	1.16005	1.00361e-05	5.5776e-05	rnd
b1186	72.5279	23.2709	1.63552	1.01321e-05	5.6238e-05	nhaB
b2092	78.2096	22.3806	1.7591	1.02527e-05	5.67641e-05	gatC
b4303	24.5494	74.0364	-1.58489	1.02678e-05	5.67767e-05	sgcQ
b1309	91.3379	30.5454	1.56031	1.03572e-05	5.71269e-05	ycjM
b3072	149.043	63.4008	1.21969	1.04814e-05	5.77397e-05	aer
b3096	61.5699	17.6122	1.79067	1.06498e-05	5.85206e-05	mzrA
b1204	153.465	73.2932	1.06568	1.09526e-05	5.99945e-05	pth
b2620	165.441	69.8008	1.24984	1.11632e-05	6.10112e-05	smpB
b0182	123.088	47.6585	1.37075	1.11724e-05	6.10112e-05	lpxB
b3488	33.494	89.8935	-1.42144	1.15448e-05	6.29663e-05	yhiJ
b0102	207.76	99.9882	1.05718	1.18437e-05	6.45168e-05	zapD
b0153	23.4958	103.725	-2.15609	1.25693e-05	6.82157e-05	fhuB
b1053	124.056	52.7499	1.23625	1.33418e-05	7.21408e-05	mdtG
b3345	49.9356	8.60458	2.46073	1.33627e-05	7.21653e-05	tusD
b0120	67.1708	146.915	-1.12472	1.4003e-05	7.52535e-05	speD
b0921	140.444	65.2603	1.10485	1.50419e-05	8.06394e-05	cmoM
b2723	7.62253	45.2132	-2.56216	1.58901e-05	8.50829e-05	hycC
b2299	166.636	76.2075	1.14011	1.61117e-05	8.61645e-05	yfcD
b3258	79.711	28.8499	1.47697	1.677e-05	8.95761e-05	panF
b4790	107.864	37.726	1.52855	1.68347e-05	8.98121e-05	yhiY
b0321	8.24307	42.4115	-2.36554	1.69738e-05	9.04449e-05	yahG
b1400	106.412	220.529	-1.04319	1.70538e-05	9.07611e-05	paaY
b2453	5.86929	30.8091	-2.40139	1.70746e-05	9.07619e-05	eutG
b4637	176.186	79.974	1.15089	1.71576e-05	9.10929e-05	uof
b3934	102.876	41.1614	1.30958	1.74484e-05	9.24134e-05	cytR
b1372	32.1234	96.1826	-1.59176	1.79215e-05	9.46911e-05	stfR
b3452	117.577	50.3206	1.2107	1.84594e-05	9.72992e-05	ugpA
b2241	3.59234	34.1374	-3.23971	1.96018e-05	0.000103074	glpA
b2722	4.39374	37.7969	-3.12356	1.97069e-05	0.000103503	hycD
b0553	64.7554	20.1157	1.69601	2.06068e-05	0.000107714	nmpC
b1858	97.152	38.151	1.35276	2.06556e-05	0.000107841	znuC
b0420	206.002	97.5092	1.06936	2.09826e-05	0.000109418	dxs
b0785	115.811	41.4025	1.50723	2.11426e-05	0.000110122	moaE
b2035	24.3993	78.4615	-1.69747	2.13626e-05	0.000111136	wbbH
b4075	1.29163	21.9005	-4.11777	2.29427e-05	0.000119074	nrfF
b2684	55.3756	11.6875	2.16555	2.30901e-05	0.000119698	mprA
b0113	486.144	239.18	1.02484	2.3268e-05	0.000120478	pdhR
b3423	93.3234	37.9294	1.31012	2.52066e-05	0.000130363	glpR
b3465	95.9945	36.4107	1.39677	2.66879e-05	0.000137538	rsmD
b2827	82.4806	28.5243	1.51168	2.83845e-05	0.000145599	thyA
b3980	44.9376	10.6882	2.08737	2.87623e-05	0.000147365	tufB
b2040	132.155	56.0689	1.21922	2.92305e-05	0.000149589	rfbD
b1628	34.3017	5.51195	2.73124	3.18861e-05	0.000162235	rsxB
b0404	109.645	47.3572	1.22487	3.38283e-05	0.00017172	acpH
b2269	0.87956	17.3384	-4.34907	3.45631e-05	0.000174643	elaD
b1540	107.273	46.4473	1.22238	3.75016e-05	0.000188624	ydfH
b3580	7.42501	47.2841	-2.68568	3.90457e-05	0.000195718	lyxK
b3235	88.6166	34.5112	1.37	4.0464e-05	0.000202366	degS
b3882	2.63462	21.8063	-3.08033	4.15758e-05	0.000207454	yihU
b2954	67.7004	19.7901	1.7337	4.19312e-05	0.00020899	rdgB
b1157	0.646324	16.583	-4.71814	4.20396e-05	0.000209294	stfE
b2141	44.2827	101.663	-1.19236	4.96391e-05	0.00024436	yohJ
b0183	37.0026	6.69534	2.56295	5.08741e-05	0.00025016	rnhB
b1192	106.313	44.6896	1.27505	5.11567e-05	0.000251007	ldcA
b2424	34.203	84.7769	-1.29824	5.11607e-05	0.000251007	cysU
b4054	43.7213	97.6033	-1.15515	5.13307e-05	0.00025156	tyrB
b1869	146.923	60.7927	1.30198	5.42056e-05	0.000264764	yecN
b3700	53.0513	14.3132	1.93353	6.08418e-05	0.000296519	recF
b1116	115.557	50.199	1.23022	6.20905e-05	0.000301936	lolC
b0736	72.6215	25.3694	1.51189	6.77534e-05	0.000328746	ybgC
b3387	55.1746	16.4188	1.74409	6.80696e-05	0.000329916	dam
b0283	28.043	73.161	-1.38551	6.98924e-05	0.000338378	paoD
b0545	17.7361	57.2968	-1.70941	7.00047e-05	0.000338549	ybcL
b0039	61.9882	17.4081	1.79577	7.50962e-05	0.00036158	caiA
b0318	1.00704	17.4752	-4.08448	7.68735e-05	0.000369733	yahD
b1839	112.184	50.1071	1.15734	7.89721e-05	0.000378584	yebY
b2703	2.76413	23.079	-3.08263	7.93843e-05	0.000379732	srlE
b3720	0.594967	15.5285	-4.66067	8.35539e-05	0.000399242	bglH
b2165	3.5154	30.6444	-3.10207	8.57014e-05	0.00040729	psuG
b1840	161.545	69.1407	1.20497	8.72998e-05	0.000413992	yebZ
b1154	0.542596	20.0183	-5.08125	8.80216e-05	0.000416516	ycfK
b4453	19.6506	68.4547	-1.79165	9.16008e-05	0.000432521	ldrD
b3206	82.3791	33.1807	1.31664	9.38449e-05	0.000442167	npr
b0144	102.374	38.7082	1.41154	9.54608e-05	0.000448819	gluQ
b2321	78.3256	30.6747	1.34549	9.63347e-05	0.000451961	flk
b4078	108.701	48.5729	1.15041	0.000100215	0.000469166	yjcO
b0499	0.594967	16.7964	-4.78082	0.000100773	0.000471274	ylbH
b3189	182.591	90.0429	1.00683	0.000113431	0.000524337	murA
b1809	119.336	47.7351	1.35662	0.00011603	0.000535225	yoaB
b2618	61.4747	19.6162	1.68627	0.000116617	0.000537369	yfjF
b3348	102.765	45.6044	1.18824	0.000121796	0.000560645	slyX
b3721	1.05941	14.8972	-3.8336	0.000123326	0.000566623	bglB
b3151	20.0115	55.5714	-1.4862	0.00012686	0.000580913	yraQ
b1855	213.527	105.799	1.01296	0.00012728	0.000582231	lpxM
b3772	36.2258	91.9517	-1.34029	0.000128301	0.000586291	ilvA
b1159	4.34239	31.2657	-2.87611	0.000131266	0.000598597	mcrA
b3241	42.058	11.3196	1.88657	0.000148644	0.000674344	aaeA
b2865	98.4836	34.0436	1.57657	0.000149492	0.000677492	ygeR
b1011	31.9636	5.80023	2.43384	0.000152437	0.000690129	rutB
b4074	6.69242	31.0674	-2.20906	0.000152896	0.000690783	nrfE
b0818	81.8018	33.6754	1.27591	0.000159174	0.000716202	ybiR
b0685	29.55	5.38266	2.43514	0.000170832	0.000766305	ybfE
b0273	15.5296	55.4365	-1.8394	0.000177514	0.000793848	argF
b1972	96.6413	41.833	1.22802	0.00017788	0.000794676	msrQ
b3074	4.46987	23.6288	-2.41581	0.000181885	0.000810187	ygjH
b2840	79.0821	30.349	1.34862	0.000182089	0.000810187	ygeA
b0367	3.51215	26.3309	-2.92164	0.000187606	0.000833046	tauC
b0772	83.9561	35.2867	1.24574	0.000187899	0.000833505	ybhC
b3033	130.535	60.7773	1.10392	0.00019025	0.000842236	yqiB
b2429	11.3494	43.9728	-1.95682	0.000193293	0.000854843	murP
b2275	3.77726	28.6181	-2.9378	0.000195054	0.000860812	yfbP
b3507	42.9353	11.9561	1.81087	0.00019523	0.000860812	dctR
b2432	90.5312	38.0169	1.25186	0.000196942	0.000867491	yfeY
b3002	86.5347	35.7072	1.27978	0.000198113	0.000871777	yqhA
b2583	21.7479	2.02628	3.43827	0.000203252	0.000891711	tapT
b4348	6.51176	42.4086	-2.70744	0.000207834	0.00091	hsdS
b4349	73.0995	29.3297	1.33834	0.000212344	0.000927654	hsdM
b0981	112.02	50.9077	1.15813	0.000212953	0.00092871	etk
b1584	48.8843	15.2206	1.71908	0.000213428	0.000929861	speG
b2279	15.5879	47.5485	-1.62799	0.000221453	0.00096387	nuoK
b2689	100.29	45.1868	1.16497	0.000222022	0.000965389	yqaA
b4684	0	7.54306	-5.99357	0.000228869	0.00099124	yqfG
b2124	177.837	84.812	1.09135	0.000236084	0.00101947	yehS
b0583	26.8632	3.77395	2.78314	0.000239973	0.00103424	entD
b0908	101.41	45.6866	1.15781	0.000243666	0.0010481	aroA
b0696	49.9387	15.2877	1.74803	0.000244111	0.00104899	kdpC
b0005	40.9734	11.9487	1.77448	0.000266948	0.00114154	yaaX
b2826	5.11822	24.3969	-2.2699	0.000269359	0.00115073	ppdA
b3712	92.2209	41.7208	1.13268	0.000273549	0.0011675	yieE
b4205	2.76515	18.388	-2.7463	0.000276283	0.00117802	ytfA
b2408	75.4965	29.5983	1.38681	0.000283474	0.00120705	yfeN
b3752	86.2034	37.2184	1.23188	0.000283645	0.00120705	rbsK
b1758	70.2754	26.2916	1.39014	0.000283964	0.00120705	ynjF
b0934	3.0538	19.7826	-2.72285	0.000292347	0.00123692	ssuC
b0822	60.7575	22.2094	1.47289	0.000294115	0.0012432	ybiV
b2832	76.3679	28.9073	1.42909	0.000298397	0.00126009	ygdQ
b2328	59.6429	21.5929	1.46786	0.0003002	0.00126649	mepA
b2650	0.464444	13.9224	-5.01668	0.000302385	0.00127226	ypjC
b3479	5.14582	29.7692	-2.56164	0.000302436	0.00127226	nikD
b1199	51.5242	107.447	-1.07104	0.000303721	0.00127644	dhaL
b2831	100.878	48.8266	1.05853	0.000309561	0.0012985	mutH
b1264	89.7217	40.9305	1.14815	0.000313207	0.00131129	trpE
b0915	112.382	54.4379	1.04311	0.000314219	0.00131428	lpxK
b1172	34.4204	5.738	2.48725	0.000332525	0.00138625	ymgG
b2701	59.8254	19.7875	1.56195	0.000333058	0.00138648	mltB
b4117	50.9944	15.9961	1.67247	0.000346597	0.00143604	adiA
b4289	10.5476	42.6153	-2.02849	0.000354495	0.00146325	fecC
b0417	54.8677	18.4973	1.61113	0.000360353	0.00148604	thiL
b0766	32.9822	7.95579	2.10444	0.000361884	0.00149095	ybhA
b4257	4.3434	22.7211	-2.41592	0.00037419	0.00153877	yjgN
b3876	8.70954	31.1022	-1.8461	0.000393835	0.00161502	yihO
b3523	32.6923	78.6362	-1.27298	0.000395928	0.00162209	yhjE
b1155	0.594967	13.3656	-4.45436	0.000398089	0.00162639	tfaP
b2109	2.81752	25.6196	-3.2178	0.000404903	0.00165058	yehB
b3643	92.6937	39.513	1.25239	0.000408035	0.00166085	rph
b3884	107.739	41.9465	1.33708	0.000408979	0.00166316	csqR
b2206	15.9293	54.1887	-1.76782	0.000412095	0.00167428	napA
b4022	77.9588	31.9977	1.29252	0.000417714	0.00169554	rluF
b0699	44.6392	111.183	-1.31093	0.000422387	0.00171135	ybfA
b4660	4.93938	34.5051	-2.82868	0.000428473	0.00173441	yhiL
b2812	126.725	62.9906	1.02417	0.000434887	0.00175713	tcdA
b2649	2.43021	19.1658	-2.97461	0.000457378	0.00184462	ypjB
b3596	0.593953	15.9635	-4.715	0.000463311	0.00186683	yibG
b2352	1.70776	15.3173	-3.1912	0.000479146	0.00192711	yfdI
b0731	6.15084	26.4057	-2.11768	0.000487007	0.00195693	mngA
b2149	62.5694	15.3296	1.96093	0.000491188	0.00197193	mglA
b2046	4.67651	27.8971	-2.57237	0.000513352	0.00205341	wzxC
b4437	29.6292	6.77983	2.10056	0.000515278	0.00205924	sibB
b4150	87.8781	38.8468	1.17534	0.000523725	0.00209109	ampC
b2625	2.17424	21.2714	-3.32476	0.000537202	0.00213521	yfjI
b2963	74.2667	31.1022	1.23914	0.000541433	0.00214814	mltC
b2398	48.7816	16.9857	1.49958	0.000549854	0.00217762	yfeC
b2047	5.48096	25.508	-2.22462	0.000562522	0.00222579	wcaJ
b0310	1.29163	14.134	-3.48872	0.000565037	0.00223372	ykgH
b0031	38.6148	87.3846	-1.18339	0.000565883	0.00223506	dapB
b1627	39.7108	11.9513	1.73031	0.000567439	0.00223919	rsxA
b4478	19.799	50.8178	-1.36825	0.000591977	0.00233184	dgoD
b1319	1.00704	16.8709	-4.05543	0.000618521	0.00243204	ompG
b4096	12.1488	41.3899	-1.74679	0.000626272	0.00246031	phnL
b3828	29.7236	5.71573	2.48739	0.000628399	0.00246647	metR
b0619	68.2943	21.0528	1.65284	0.00063285	0.00248172	dpiB
b3714	44.33	12.5004	1.83447	0.000638579	0.00250196	adeP
b1459	5.58976	28.5414	-2.37731	0.000640837	0.00250569	yncI
b0068	37.9871	11.3148	1.7692	0.000641241	0.00250569	thiB
b1600	37.4742	9.92985	1.8718	0.000660463	0.0025785	mdtJ
b2436	82.9797	33.5708	1.33406	0.000666351	0.00259688	hemF
b4602	8.26763	30.3316	-1.89258	0.000667575	0.00259934	cydH
b1530	72.6783	31.7291	1.19019	0.000668427	0.00260036	marR
b3668	48.3612	16.7619	1.54178	0.000679568	0.00263903	uhpB
b4740	36.7223	10.0491	1.9162	0.000682599	0.00264846	ymgM
b1409	0.361731	14.2107	-5.16763	0.000690444	0.00267654	ynbB
b0036	0.594967	11.8665	-4.24244	0.000695601	0.00269415	caiD
b2953	27.31	5.65868	2.29506	0.000699032	0.00270506	yggU
b1171	43.3463	11.8913	1.80699	0.000703693	0.0027207	ymgD
b3578	1.47453	16.4185	-3.47695	0.00070646	0.0027266	yiaN
b0090	76.3669	33.3323	1.18385	0.000713438	0.00275112	murG
b1281	45.7936	12.8761	1.77277	0.000750252	0.00288801	pyrF
b2311	70.5936	29.5312	1.29018	0.000755764	0.00290668	ubiX
b1767	57.7258	23.7481	1.29274	0.000757596	0.00291118	ansA
b0238	116.343	52.6336	1.13913	0.000761056	0.00292192	gpt
b3786	87.6995	40.6119	1.09363	0.000764317	0.00293188	wecB
b2234	79.265	35.2944	1.16318	0.000779618	0.00298797	nrdA
b0960	93.678	46.1887	1.01592	0.000790952	0.00302877	yccS
b2484	3.64674	25.8385	-2.82767	0.000802854	0.003069	hyfD
b4690	25.4145	5.31301	2.23055	0.000813214	0.0031032	eyeA
b3872	14.8151	42.387	-1.51062	0.00081598	0.00311106	yihL
b3574	76.3813	34.3715	1.15088	0.000823362	0.00313648	plaR
b3110	16.8519	50.1494	-1.58691	0.00082409	0.00313654	cyuP
b2721	10.5519	37.6057	-1.84318	0.000827629	0.00314728	hycE
b2248	9.17398	30.2571	-1.72599	0.000830295	0.00315469	yfaX
b1071	35.2981	75.6181	-1.10528	0.000878992	0.00331963	flgM
b4587	47.488	17.3139	1.49025	0.000919951	0.0034565	insN
b0638	29.0089	7.05326	2.05341	0.00092751	0.00348193	cobC
b0909	35.7516	11.0984	1.73508	0.000967272	0.00361575	ycaL
b2695	42.8395	12.4511	1.75034	0.000973484	0.00363588	serV
b1711	63.9146	26.7491	1.27519	0.000997177	0.00371806	btuC
b0038	37.8331	9.65125	1.9132	0.00101229	0.00377121	caiB
b3887	75.4896	34.7146	1.12616	0.0010137	0.00377326	dtd
b0697	23.5525	55.3153	-1.2234	0.00102931	0.00381908	kdpB
b2769	5.68558	27.3528	-2.2707	0.00103104	0.00382161	ygcQ
b0630	73.2743	34.3693	1.10062	0.00103563	0.0038354	lipB
b0497	50.6654	231.719	-2.19543	0.00107708	0.00397885	rhsD
b4436	36.3959	10.8398	1.70339	0.00109575	0.00404444	sibA
b3456	9.433	32.2804	-1.77445	0.00112031	0.00413161	livM
b4360	69.6822	31.5746	1.14696	0.00112791	0.00414596	yjjA
b4624	33.7006	9.92243	1.75924	0.00112797	0.00414596	ryjB
b4001	28.079	7.1255	1.99743	0.00114625	0.00420963	yjaH
b1316	12.4838	41.1137	-1.7353	0.00115359	0.00423303	ycjT
b1206	63.6722	139.224	-1.11462	0.00116495	0.00427118	dauA
b0272	43.7198	123.388	-1.50905	0.00117542	0.00430596	xynR
b0349	38.385	11.9535	1.65072	0.00117975	0.00431463	mhpC
b3344	24.4261	5.09663	2.28631	0.0012019	0.00438468	tusC
b4702	62.6825	22.0753	1.52124	0.00120474	0.00439139	mgtL
b0244	24.4495	3.84878	2.62819	0.00120638	0.00439372	thrW
b2642	11.0616	32.7732	-1.56967	0.00121233	0.00441175	yfjW
b1497	0.696666	14.2803	-4.44658	0.00121501	0.00441311	ydeM
b0533	0.414102	10.765	-4.68946	0.00121571	0.00441311	sfmH
b4073	1.78287	16.2595	-3.13124	0.00122701	0.00445045	nrfD
b3696	32.9607	9.98949	1.72483	0.00123031	0.00445627	yidX
b2896	63.0582	22.7185	1.44384	0.00123166	0.00445627	ygfX
b1608	99.1463	48.9063	1.02332	0.00123921	0.00447623	rstA
b3425	53.5209	20.1057	1.43656	0.00124712	0.00450111	glpE
b1707	33.5924	73.7582	-1.14852	0.00126367	0.00455334	rflP
b0511	1.47453	15.2499	-3.38906	0.00127223	0.00458045	ybbW
b1658	89.4653	41.244	1.10654	0.00128079	0.00460373	purR
b0551	0.827189	10.2033	-3.60949	0.00131665	0.00472104	quuD
b2267	29.5234	63.9447	-1.12508	0.00132644	0.00474841	elaA
b2818	62.4705	27.5869	1.1946	0.00132766	0.00474889	argA
b1601	91.0787	43.4188	1.09516	0.00134983	0.00482034	tqsA
b4573	13.2616	39.9154	-1.60082	0.00138887	0.00494772	insZ
b0513	42.6076	85.259	-1.00179	0.00140821	0.00500849	ybbY
b0344	8.11052	30.8136	-1.93189	0.00140946	0.00500887	lacZ
b2049	4.47291	23.3499	-2.40074	0.0014629	0.00518204	cpsB
b2110	0	5.58903	-5.56004	0.00146715	0.00519223	yehC
b1999	31.5426	9.56934	1.72964	0.00152245	0.00534987	yeeP
b2748	84.3627	36.4756	1.21443	0.00158498	0.00555186	ftsB
b4106	6.07695	29.7666	-2.29377	0.00162039	0.00565784	phnC
b4402	26.7059	66.1261	-1.296	0.00165071	0.00575459	yjjY
b2171	44.1447	16.0732	1.44218	0.00167198	0.00582409	yeiP
b4441	60.802	23.6684	1.38303	0.00178523	0.0061697	glmY
b2333	1.344	12.3115	-3.2587	0.00178901	0.00617793	yfcP
b0857	15.6731	42.2129	-1.43725	0.00181334	0.00625702	potI
b4304	20.4461	51.4647	-1.34892	0.00182063	0.00627151	sgcC
b3240	58.3841	23.7704	1.2663	0.00188656	0.00647916	aaeB
b1355	16.0822	2.02628	3.00458	0.00189492	0.0065028	ydaG
b1485	43.4647	88.4338	-1.01594	0.00191824	0.00657257	ddpC
b2326	49.3313	17.0005	1.48307	0.0019769	0.00674725	epmC
b0241	4.70107	21.1202	-2.18993	0.00205225	0.00697196	phoE
b4327	46.2446	18.5148	1.32083	0.00207949	0.00705903	hypT
b3482	1.83423	14.7657	-3.00717	0.00213387	0.00723805	rhsB
b4241	98.3368	40.4311	1.2599	0.00218024	0.00737824	treR
b1522	41.9804	15.8645	1.39694	0.00222114	0.00750508	dgcF
b4770	39.4607	11.8242	1.6748	0.00223172	0.00753506	yljB
b1502	2.09406	18.0569	-3.17439	0.00225582	0.0076106	ydeQ
b3667	6.41006	28.6455	-2.14318	0.00235605	0.00793654	uhpC
b2490	0.827189	12.5897	-3.9287	0.00241056	0.00810153	hyfJ
b4524	0	5.16629	-5.4395	0.00243698	0.00817784	ymjB
b1230	24.6167	5.86504	2.11941	0.00248969	0.00834833	tyrV
b2102	26.2918	6.64053	1.94545	0.0025026	0.00838524	yegX
b3174	1.344	12.8087	-3.31746	0.00252208	0.00844406	leuU
b0959	100.431	45.1762	1.12271	0.00254253	0.00849313	sxy
b3889	0.878546	9.85761	-3.53323	0.00254869	0.00850724	yiiE
b0537	82.4067	36.9277	1.12849	0.00257597	0.00859178	intD
b0518	6.98026	25.7618	-1.85633	0.00263122	0.0087429	fdrA
b4462	1.93897	13.2214	-2.80709	0.00267082	0.00885111	ygaQ
b0392	31.8477	10.5489	1.59779	0.00267104	0.00885111	ykiA
b0152	37.4285	13.6293	1.43914	0.00273839	0.00905791	fhuD
b2591	0.932945	10.892	-3.60297	0.00274569	0.00906841	rrsG
b2196	14.9418	40.5545	-1.45062	0.00287009	0.00944381	ccmF
b1886	7.67976	27.3653	-1.83314	0.00298396	0.00976729	tar
b4034	14.3752	38.1703	-1.43292	0.00300685	0.0098349	malE
b2220	25.8572	56.3649	-1.11317	0.00305132	0.00995814	atoC
b4403	35.9037	12.1499	1.5771	0.00305935	0.00996953	yjtD
b0916	38.9426	13.48	1.53133	0.00308441	0.0100363	ycaQ
b4320	43.7438	16.7071	1.35967	0.00310321	0.01009	fimH
b1196	56.0426	22.9375	1.25051	0.00313204	0.0101762	ycgY
b2273	1.1128	10.5612	-3.30511	0.00315779	0.0102523	yfbN
b2451	32.5979	73.8374	-1.16216	0.00318103	0.0103201	eutA
b0646	1.42216	11.0436	-2.93782	0.00318343	0.0103203	djlB
b1368	2.06645	13.1369	-2.65815	0.00321775	0.0104239	ynaA
b2204	2.53191	14.1836	-2.48714	0.00323072	0.0104565	napH
b1874	808.745	2223.8	-1.4589	0.00323256	0.0104565	cutC
b0287	6.64207	23.1439	-1.82452	0.00324719	0.0104883	yagU
b3641	28.311	8.86834	1.70963	0.00325303	0.0104995	slmA
b3190	50.8556	20.909	1.25074	0.00326679	0.0105288	ibaG
b0327	10.6207	0.626517	4.28696	0.00328237	0.0105709	yahM
b3471	66.6229	32.2237	1.03211	0.00329975	0.0106191	yhhQ
b3953	3.82456	17.2766	-2.19961	0.00332478	0.0106851	frwD
b2244	27.0717	7.75685	1.7819	0.00332512	0.0106851	rpnE
b2335	4.44814	21.54	-2.31461	0.00336786	0.0108145	yfcR
b3707	24.5414	5.17371	2.20476	0.00338429	0.0108515	tnaC
b3083	29.3919	9.63899	1.62098	0.00339062	0.010862	higB
b1561	31.5385	9.79055	1.63704	0.00357792	0.0114223	rem
b0042	3.15245	20.3614	-2.73669	0.00360859	0.0114952	fixB
b2851	0.232222	7.49085	-5.05569	0.00363546	0.011564	ygeG
b2546	4.80987	19.7504	-2.02681	0.0036448	0.0115854	yphD
b4566	12.9275	0.840305	3.74282	0.00382316	0.0121085	topAI
b3587	7.8785	28.4569	-1.8485	0.00407321	0.0128265	yiaW
b0762	21.4452	49.5947	-1.20061	0.00417396	0.0130969	acrZ
b4341	0	17.9921	-7.25677	0.0041962	0.0131573	yjiS
b4134	0.180865	6.14589	-4.73089	0.00421474	0.013206	pheU
b0974	2.22661	13.2092	-2.60224	0.00442133	0.0138336	hyaC
b4035	2.4292	14.9691	-2.62389	0.00443075	0.0138532	malK
b2161	7.41081	36.8099	-2.31231	0.00445733	0.0139264	nupX
b1859	57.2652	26.4132	1.10534	0.00448593	0.0140058	znuB
b0534	0.233236	6.21296	-4.74196	0.00451324	0.0140725	sfmF
b3550	43.4446	16.4363	1.36167	0.00452988	0.0141129	yiaC
b2454	2.29969	13.0599	-2.49133	0.0045775	0.0142512	eutJ
b3683	2.9994	13.8357	-2.21433	0.00461087	0.0143145	glvC
b4751	29.6816	10.1984	1.55576	0.00463118	0.0143675	yoaL
b3398	467.147	148.456	1.65375	0.00479626	0.0148377	igaA
b4521	2.97564	21.2092	-2.88172	0.00487026	0.0150454	ycgI
b1160	1.5269	11.4015	-2.94363	0.00494965	0.0152585	iraM
b4311	0.414102	8.79351	-4.37445	0.00497759	0.0153339	nanC
b4757	56.6705	27.0426	1.06979	0.00501705	0.0154123	ysdD
b4608	0	5.25078	-5.50481	0.00503506	0.0154568	ohsC
b2374	2.3007	12.8709	-2.50325	0.00516848	0.0158332	frc
b3950	1.42216	12.7416	-3.16833	0.00522363	0.0159688	frwB
b3581	1.52284	11.6553	-2.93166	0.00525157	0.016043	sgbH
b2059	3.15266	17.1843	-2.41323	0.00527581	0.0160947	wcaA
b4081	2.68699	13.5522	-2.36122	0.00544283	0.0165697	mdtO
b4786	53.1149	22.4083	1.28024	0.00546541	0.0166269	yqhJ
b1504	0.413087	8.59457	-4.36219	0.00550205	0.0167037	ydeS
b2778	1.06043	9.51712	-3.19643	0.00553042	0.0167677	ygcG
b3517	13.0026	1.74284	3.0575	0.00554774	0.0168076	gadA
b1456	2.24833	16.0206	-2.83836	0.0055717	0.0168686	rhsE
b0338	59.6203	29.8992	1.00532	0.00560967	0.0169719	cynR
b4471	19.9372	44.9379	-1.19001	0.00567206	0.0171488	tdcG
b0252	0.904327	11.8291	-3.63299	0.00572673	0.0173022	yafZ
b3442	1.29366	10.8421	-3.1034	0.00573301	0.0173024	yhhZ
b3645	41.2876	17.3239	1.26398	0.00573835	0.0173024	dinD
b4546	15.8132	40.8382	-1.34547	0.00578973	0.0174207	ypeB
b0011	4.16355	18.5393	-2.19576	0.00579651	0.0174292	yaaW
b2214	30.6165	10.4148	1.54679	0.00587938	0.0176423	ftp
b3782	128.219	20.8474	2.61366	0.00587943	0.0176423	rhoL
b3710	24.1505	49.5351	-1.03385	0.00596522	0.0178875	mdtL
b3783	645.294	194.654	1.72822	0.00598438	0.0179327	rho
b2036	49.2652	104.36	-1.09597	0.00599443	0.0179506	glf
b4523	13.5164	2.02628	2.75061	0.00620381	0.0185053	yciX
b2356	0.646324	8.7513	-3.80487	0.0063302	0.0188406	yfdM
b1629	32.0872	11.26	1.46568	0.00639504	0.0190078	rsxC
b1040	36.8435	15.0887	1.29219	0.00640579	0.0190269	csgD
b0868	44.3038	18.3106	1.25415	0.00653252	0.019351	ybjS
b3740	49.4117	23.2635	1.0961	0.00657334	0.0194589	rsmG
b3878	6.05015	20.2524	-1.74333	0.00664692	0.0196238	yihQ
b2611	65.3177	31.4904	1.07777	0.00668592	0.0197257	ypjD
b0715	6.85075	22.0101	-1.67962	0.00674009	0.0198722	abrB
b2669	19.3806	3.56758	2.35217	0.0067788	0.0199729	stpA
b1577	1.34502	9.72349	-2.91585	0.00678889	0.0199892	ydfE
b0107	32.6235	11.8168	1.42469	0.00693242	0.0203846	hofB
b2119	4.16862	20.4959	-2.32922	0.00694657	0.0204125	yehL
b3159	13.6578	1.95663	2.77982	0.00696952	0.0204526	ubiV
b4661	66.8884	31.3008	1.0886	0.00697548	0.0204564	yfcU
b2252	2.40544	12.9828	-2.43236	0.00702749	0.0205815	ais
b3796	21.0043	47.8419	-1.17972	0.00717634	0.0209616	argX
b1774	2.32932	15.526	-2.79386	0.00732382	0.0213134	ydjJ
b0024	50.5582	21.421	1.27951	0.00734662	0.0213341	yaaY
b0700	8.45377	28.6107	-1.77304	0.00734754	0.0213341	rhsC
b3640	52.896	23.9648	1.1525	0.00739835	0.0214391	dut
b1085	3.72286	14.8849	-1.9874	0.0075007	0.0216786	yceQ
b3504	1.05941	8.59716	-3.03287	0.00756419	0.0218477	yhiS
b4739	0	4.82062	-5.35679	0.00774023	0.0222684	ymgL
b3949	1.83423	14.3474	-2.97499	0.00797456	0.0228826	frwC
b3478	3.80486	18.9942	-2.33683	0.00801423	0.0229814	nikC
b0748	17.4006	3.91584	2.13413	0.00805114	0.0230722	lysZ
b0157	29.1225	9.83793	1.62723	0.00813626	0.0232706	yadS
b3188	15.8747	3.4931	2.18885	0.00815917	0.023321	sfsB
b2325	29.1132	10.4096	1.47679	0.00824807	0.0235445	yfcL
b0768	4.23765	16.364	-1.9712	0.00839958	0.0239531	ybhD
b1580	2.24935	13.649	-2.61557	0.00846925	0.0241288	rspB
b1253	38.3327	14.6837	1.36792	0.00856574	0.0243722	yciA
b0442	19.0231	40.8083	-1.10456	0.00857987	0.0243966	ybaV
b3879	0.542596	7.90099	-3.75164	0.00884405	0.025099	yihR
b4038	3.64166	16.088	-2.17172	0.0088786	0.0251809	yjbI
b0703	1.65539	10.5612	-2.68424	0.00889981	0.0252247	ybfO
b0195	38.98	17.2543	1.18621	0.00891053	0.0252389	trmO
b2390	439.43	114.694	1.93811	0.00894983	0.0253175	ypeC
b3941	34.3088	12.3711	1.44308	0.00899502	0.025429	metF
b2729	59.1594	25.6055	1.1714	0.00906398	0.0256075	hypD
b0508	4.11118	15.0987	-1.89695	0.00913626	0.0257786	hyi
b3216	33.9679	13.49	1.31128	0.00921539	0.0259852	yhcD
b1773	1.75608	10.5464	-2.60211	0.00925923	0.0260482	ydjI
b4518	11217.3	23751.9	-1.08228	0.00926145	0.0260482	ymdF
b3051	24.5774	7.67978	1.70523	0.00928125	0.0260872	yqiK
b3123	15230.7	41502.9	-1.44622	0.00932776	0.0262012	rnpB
b2791	38.6353	16.2125	1.23949	0.00938367	0.0263414	truC
b3140	2.17221	13.3685	-2.65456	0.00985915	0.0275005	agaD
b4543	20.6578	5.72833	1.88048	0.00989711	0.0275365	ypaA
b1233	31.3804	12.4956	1.36172	0.00996482	0.0276899	ychJ
b1532	17.2877	4.32598	2.0716	0.0100022	0.027741	marB
b4595	12.4046	31.0429	-1.3376	0.0100531	0.0278636	yciY
b1407	6.64106	22.1691	-1.76515	0.0100867	0.0279049	ydbD
b2198	1.60201	10.1436	-2.65345	0.0102359	0.0282645	ccmD
b0459	344.01	49.2434	2.80279	0.0102549	0.0282993	maa
b2085	2.99838	12.9306	-2.12714	0.0104276	0.0286856	yegR
b2761	8.53476	27.564	-1.71788	0.0104461	0.0287187	cas3
b4621	0.232222	5.74059	-4.67372	0.0105612	0.0289627	yjbS
b1182	5.73897	18.7334	-1.70436	0.010749	0.0293859	hlyE
b3821	43.0934	19.8549	1.09718	0.0108587	0.0296673	pldA
b4313	36.6216	12.7368	1.46692	0.0108715	0.029684	fimE
b2350	12.6646	2.09593	2.63909	0.0111892	0.0304757	yfdG
b4326	34.1516	13.8234	1.34575	0.0113351	0.0307967	iraD
b3158	6.30613	22.9371	-1.87949	0.0114381	0.031019	ubiU
b1363	23.8626	49.5744	-1.07656	0.011478	0.0310552	trkG
b0935	8.61676	26.6595	-1.62205	0.0114797	0.0310552	ssuD
b0648	5.22803	20.8464	-2.02704	0.0115746	0.0312835	ybeU
b4399	35.8395	14.5193	1.32887	0.0115903	0.0312967	creC
b2605	17.2175	4.46269	2.04099	0.0115979	0.0312979	yfiB
b2747	32.2888	13.4181	1.26445	0.0116297	0.0313644	ispD
b3323	7.78572	25.9504	-1.75659	0.0116369	0.0313648	gspA
b3743	41.208	19.4918	1.0844	0.0117419	0.0315704	asnC
b3520	5.37399	19.1435	-1.85701	0.0117767	0.0316444	yhjB
b0521	7.98831	23.8748	-1.54942	0.0118368	0.0317672	ybcF
b1010	11.2733	1.67319	2.87149	0.0120012	0.0321887	rutC
b2789	6.97904	22.9397	-1.74895	0.0121665	0.0325725	gudP
b1762	7.65013	30.7311	-2.02915	0.0122357	0.0327376	ynjI
b1575	0	4.39304	-5.19358	0.0122639	0.0327813	dicB
b1466	19.9601	40.5374	-1.0312	0.0122669	0.0327813	narW
b1871	48.8915	21.3717	1.21748	0.0123911	0.033073	cmoB
b3717	5.6598	17.9601	-1.66944	0.0128918	0.0342846	cbrC
b2776	10.2888	31.6314	-1.64864	0.0129449	0.0344049	ygcE
b4254	2.97179	13.5422	-2.13618	0.01317	0.0348768	argI
b0308	6.49003	23.2802	-1.85362	0.0132344	0.0350261	ykgG
b0587	1.63063	10.6979	-2.77978	0.0132776	0.0351195	fepE
b3133	11.0912	26.8411	-1.29399	0.0135389	0.0357675	agaV
b0279	0.826175	9.03215	-3.46623	0.0137423	0.0362396	yagM
b4585	11.1369	1.46682	2.91623	0.0140183	0.0369108	chiX
b0620	32.942	13.4703	1.33837	0.0140364	0.0369264	dpiA
b3148	26.9887	10.3377	1.40989	0.014347	0.0376165	yraN
b4604	1.80946	10.074	-2.54042	0.0143501	0.0376165	yojO
b2448	6.02052	20.7793	-1.80709	0.0145599	0.0380983	yffQ
b2563	16.0495	3.63724	2.06903	0.0146751	0.0383543	acpS
b4307	24.5081	7.90099	1.58609	0.0147035	0.0383827	yjhQ
b3854	0.699709	7.05585	-3.39987	0.0147928	0.03857	rrlA
b1632	13.8298	3.00588	2.20193	0.0148896	0.0387763	rsxE
b1001	3.82354	15.5956	-2.05202	0.0150472	0.0391638	yccE
b2427	10.6022	31.1216	-1.57293	0.0151717	0.0393784	murR
b0045	1.42114	10.4741	-2.85451	0.0153862	0.0398574	yaaU
b0294	0	5.04183	-5.4437	0.0155026	0.0400878	ecpR
b2004	0.465458	5.9321	-3.72448	0.0156538	0.0403958	cbeA
b2006	12.5106	2.24006	2.38228	0.0156584	0.0403958	yeeW
b0901	1.10975	10.3623	-3.27439	0.0157459	0.0405976	ycaK
b0382	34.0479	14.7953	1.24339	0.01595	0.0410515	iraP
b3227	3.84932	17.4204	-2.18575	0.0160159	0.0411971	dcuD
b3723	1.00805	7.69721	-2.93054	0.0163129	0.0419365	bglG
b2933	4.57664	18.8275	-2.07914	0.0166087	0.0426223	cmtA
b1313	8.68802	25.339	-1.52189	0.0168549	0.0432035	ycjQ
b4098	1.49929	10.2581	-2.68156	0.0170902	0.0437558	phnJ
b4003	24.2493	9.35555	1.40929	0.0174843	0.0446346	zraS
b4671	0	3.35638	-4.84194	0.0176174	0.0448702	ykgR
b2923	15.975	4.11962	1.9761	0.0176875	0.0450228	argO
b4017	6.4129	18.6018	-1.55813	0.0177718	0.045211	arpA
b0306	0.956698	8.24407	-3.04576	0.0179096	0.045509	ykgE
b3719	4.57461	15.5211	-1.79363	0.0184415	0.0468064	yieL
b3050	33.1288	11.6875	1.44564	0.0185497	0.0470269	yqiJ
b1434	14.3178	3.42345	2.04655	0.0185875	0.0470865	sutR
b3242	18.7876	5.03958	1.8281	0.0187358	0.0473892	aaeX
b0139	3.82557	15.0065	-1.95753	0.0188184	0.0475434	htrE
b1317	0.414102	6.28002	-3.88597	0.0188651	0.0476069	ycjU
b0804	26.859	11.1755	1.27704	0.0189097	0.0476875	ybiX
b4345	0.827189	6.99103	-3.0806	0.0189314	0.0476918	mcrC
b3139	0.180865	4.47012	-4.27985	0.0189501	0.0477117	agaC
b3556	2786.06	755.641	1.88237	0.0192708	0.0484444	cspA
b4506	0.87956	6.83947	-2.96236	0.0192742	0.0484444	ykgO
b4110	5.45518	17.6741	-1.70979	0.0194334	0.0488166	rdcB
b1062	28.9961	10.477	1.49386	0.0194657	0.048842	pyrC
b0564	0.464444	6.01177	-3.76689	0.0195997	0.0491501	appY
b3080	13.2594	30.7246	-1.20406	0.0196301	0.0491985	ygjK
b2846	1.75912	12.177	-2.83189	0.0198354	0.0495998	yqeH
b4796	6.77463	0.489803	3.6417	0.0198939	0.0496896	yibY
b1238	30.4584	13.3485	1.18124	0.0199244	0.0497374	tdk
